# Supplementary material for: ﻿New records of Nitidulidae (Nitidulidae, Coleoptera) species in Canada, Ontario, and Manitoba
Source: Zookeys. 2023 Mar 24;1156:33–52. doi: 10.3897/zookeys.1156.94589 (PMC10208604; doi:10.3897/zookeys.1156.94589)
Supplement: XML Treatment for Carpophilus (Ecnomorphus) antiquus [file zookeys.1156.94589-treatment1.xml]

<!DOCTYPE tp:taxon-treatment
  PUBLIC "-//TaxonX//DTD Taxonomic Treatment Publishing DTD v0 20100105//EN" "tax-treatment-NSO.dtd">
<tp:taxon-treatment xmlns:tp="http://www.plazi.org/taxpub"><tp:treatment-meta><kwd-group><label>Taxon classification</label><kwd>
                  <named-content content-type="kingdom">Animalia</named-content>
                </kwd><kwd>
                  <named-content content-type="order">Coleoptera</named-content>
                </kwd><kwd>
                  <named-content content-type="family">Nitidulidae</named-content>
                </kwd></kwd-group><mixed-citation publication-type="journal"><person-group><name><surname>Reed</surname><given-names>Sharon E.</given-names></name><name><surname>Dutkiewicz</surname><given-names>David</given-names></name><name><surname>Ross</surname><given-names>Fiona</given-names></name><name><surname>Llewellyn</surname><given-names>Jennifer</given-names></name><name><surname>Fraser</surname><given-names>Hannah</given-names></name></person-group><article-title>﻿New records of <tp:taxon-name><tp:taxon-name-part taxon-name-part-type="family">Nitidulidae</tp:taxon-name-part></tp:taxon-name> (<tp:taxon-name><tp:taxon-name-part taxon-name-part-type="family">Nitidulidae</tp:taxon-name-part></tp:taxon-name>, <tp:taxon-name><tp:taxon-name-part taxon-name-part-type="order">Coleoptera</tp:taxon-name-part></tp:taxon-name>) species in Canada, Ontario, and Manitoba</article-title><source>Zookeys</source><day>24</day><month>03</month><year>2023</year><volume>1156</volume><fpage>33</fpage><lpage>52</lpage><pub-id pub-id-type="doi">10.3897/zookeys.1156.94589</pub-id></mixed-citation></tp:treatment-meta><tp:nomenclature><label>﻿</label><tp:taxon-name><object-id xmlns:xlink="http://www.w3.org/1999/xlink" content-type="arpha" xlink:type="simple">A6555028-DD75-5420-A985-E8363258B81D</object-id><tp:taxon-name-part taxon-name-part-type="genus" reg="Carpophilus">Carpophilus</tp:taxon-name-part> (<tp:taxon-name-part taxon-name-part-type="subgenus" reg="Ecnomorphus">Ecnomorphus</tp:taxon-name-part>) <tp:taxon-name-part taxon-name-part-type="species" reg="antiquus">antiquus</tp:taxon-name-part></tp:taxon-name><tp:taxon-authority>(Melsheimer, 1844)</tp:taxon-authority></tp:nomenclature><tp:treatment-sec sec-type="notes" id="SECID0ELNAG"><title>Notes.</title><p>This species has only been recorded in Quebec, Canada (<xref ref-type="bibr" rid="B2">Bousquet et al. 2013</xref>) and is prevalent across much of the eastern United States including states that border with Canada (<xref ref-type="bibr" rid="B28">Parsons 1943</xref>; <xref ref-type="bibr" rid="B32">Price and Young 2006</xref>; <xref ref-type="bibr" rid="B26">Morris 2020</xref>). Neither BugGuide (<abbrev xmlns:xlink="http://www.w3.org/1999/xlink" xlink:title="BugGuide.net" id="ABBRID0EBOAG" xlink:type="simple">BG</abbrev>), an online entomological database hosted by Iowa State University, or iNaturalist, a citizen science database, list Ontario when reporting the distribution of the species. However, Ontario is listed under the distribution of this species in <xref ref-type="bibr" rid="B9">Downie and Arnett (1996)</xref> but without supporting data. Here, we recorded <tp:taxon-name><tp:taxon-name-part taxon-name-part-type="genus" reg="Carpophilus">C.</tp:taxon-name-part> (<tp:taxon-name-part taxon-name-part-type="subgenus" reg="Ecnomorphus">E.</tp:taxon-name-part>) <tp:taxon-name-part taxon-name-part-type="species" reg="antiquus">antiquus</tp:taxon-name-part></tp:taxon-name> for the first time in Ontario from two localities in 2018.</p></tp:treatment-sec><tp:treatment-sec sec-type="New records" id="SECID0EXOAG"><title>New records.</title><p><bold>Ontario</bold>: Windsor, <abbrev xmlns:xlink="http://www.w3.org/1999/xlink" xlink:title="Ontario" id="ABBRID0E6OAG" xlink:type="simple">ON</abbrev>, Maidstone Conservation Area off lakeshore Rd. 209, <named-content xmlns:xlink="http://www.w3.org/1999/xlink" content-type="dwc:verbatimCoordinates" xlink:type="simple"><named-content content-type="geo-json" specific-use="{&#34;type&#34;:&#34;Point&#34;,&#34;coordinates&#34;:[-82.791100,42.213000]}" id="NCID0EGPAG" xlink:type="simple">42.2130°N, 82.7911°W</named-content></named-content>, 8-v-2018 (19, <abbrev xmlns:xlink="http://www.w3.org/1999/xlink" xlink:title="Ontario Forest Research Institute" id="ABBRID0ELPAG" xlink:type="simple">OFRI</abbrev>); ibidem, 15-v-2018 (2, <abbrev xmlns:xlink="http://www.w3.org/1999/xlink" xlink:title="Ontario Forest Research Institute" id="ABBRID0EPPAG" xlink:type="simple">OFRI</abbrev>). All samples were taken from wind-oriented funnel traps, in hardwood forest next to <italic><tp:taxon-name><tp:taxon-name-part taxon-name-part-type="genus" reg="Quercus">Quercus</tp:taxon-name-part></tp:taxon-name></italic> sp.</p><p>London, <abbrev xmlns:xlink="http://www.w3.org/1999/xlink" xlink:title="Ontario" id="ABBRID0E3PAG" xlink:type="simple">ON</abbrev>, Fanshawe Conservation Area off Fanshawe Park Rd, East, <named-content xmlns:xlink="http://www.w3.org/1999/xlink" content-type="dwc:verbatimCoordinates" xlink:type="simple"><named-content content-type="geo-json" specific-use="{&#34;type&#34;:&#34;Point&#34;,&#34;coordinates&#34;:[-81.181800,43.050700]}" id="NCID0EDQAG" xlink:type="simple">43.0507°N, 81.1818°W</named-content></named-content>, 4-ix-2018, wind-oriented funnel trap, plantation forest next to <italic><tp:taxon-name><tp:taxon-name-part taxon-name-part-type="genus" reg="Quercus">Quercus</tp:taxon-name-part></tp:taxon-name></italic> sp. (1, <abbrev xmlns:xlink="http://www.w3.org/1999/xlink" xlink:title="Ontario Forest Research Institute" id="ABBRID0EPQAG" xlink:type="simple">OFRI</abbrev>).</p></tp:treatment-sec><tp:treatment-sec sec-type="distribution" id="SECID0ETQAG"><title>Distribution in Canada.</title><p><abbrev xmlns:xlink="http://www.w3.org/1999/xlink" xlink:title="Manitoba" id="ABBRID0EZQAG" xlink:type="simple">MB</abbrev>, <bold><abbrev xmlns:xlink="http://www.w3.org/1999/xlink" xlink:title="Ontario" id="ABBRID0E5QAG" xlink:type="simple">ON</abbrev></bold>, <abbrev xmlns:xlink="http://www.w3.org/1999/xlink" xlink:title="Quebec" id="ABBRID0ECRAG" xlink:type="simple">QC</abbrev> (<xref ref-type="bibr" rid="B2">Bousquet et al. 2013</xref>).</p></tp:treatment-sec><ref-list><ref id="B2"><mixed-citation xmlns:xlink="http://www.w3.org/1999/xlink" xlink:type="simple"><person-group><name name-style="western"><surname>Bousquet</surname><given-names>Y</given-names></name><name name-style="western"><surname>Bouchard</surname><given-names>P</given-names></name><name name-style="western"><surname>Davies</surname><given-names>AE</given-names></name><name name-style="western"><surname>Sikes</surname><given-names>DS</given-names></name></person-group> (<year>2013</year>) <source>Checklist of beetles (<tp:taxon-name><tp:taxon-name-part taxon-name-part-type="order">Coleoptera</tp:taxon-name-part></tp:taxon-name>) of Canada and Alaska (2<sup>nd</sup> edn.).</source><publisher-name>Pensoft</publisher-name>, <publisher-loc>Sofia</publisher-loc>, <size units="page">402 pp</size>. <ext-link xlink:type="simple" ext-link-type="doi" xlink:href="10.3897/zookeys.360.4742">https://doi.org/10.3897/zookeys.360.4742</ext-link></mixed-citation></ref><ref id="B28"><mixed-citation xmlns:xlink="http://www.w3.org/1999/xlink" xlink:type="simple"><person-group><name name-style="western"><surname>Parsons</surname><given-names>CT</given-names></name></person-group> (<year>1943</year>) <article-title>A review of Nearctic <tp:taxon-name><tp:taxon-name-part taxon-name-part-type="family">Nitidulidae</tp:taxon-name-part></tp:taxon-name> (<tp:taxon-name><tp:taxon-name-part taxon-name-part-type="order">Coleoptera</tp:taxon-name-part></tp:taxon-name>).</article-title><source>Bulletin of the Museum of Comparative Zoology at Harvard College</source><volume>92</volume>: <fpage>121</fpage>–<lpage>278</lpage>.</mixed-citation></ref><ref id="B32"><mixed-citation xmlns:xlink="http://www.w3.org/1999/xlink" xlink:type="simple"><person-group><name name-style="western"><surname>Price</surname><given-names>MB</given-names></name><name name-style="western"><surname>Young</surname><given-names>DK</given-names></name></person-group> (<year>2006</year>) <article-title>An annotated checklist of Wisconsin sap and short-winged flower beetles (<tp:taxon-name><tp:taxon-name-part taxon-name-part-type="order">Coleoptera</tp:taxon-name-part></tp:taxon-name>: <tp:taxon-name><tp:taxon-name-part taxon-name-part-type="family">Nitidulidae</tp:taxon-name-part></tp:taxon-name>, <tp:taxon-name><tp:taxon-name-part taxon-name-part-type="family">Kateretidae</tp:taxon-name-part></tp:taxon-name>).</article-title><source><tp:taxon-name><tp:taxon-name-part taxon-name-part-type="class">Insecta</tp:taxon-name-part></tp:taxon-name> Mundi</source><volume>1</volume>: <fpage>69</fpage>–<lpage>84</lpage>.</mixed-citation></ref><ref id="B26"><mixed-citation xmlns:xlink="http://www.w3.org/1999/xlink" xlink:type="simple"><person-group><name name-style="western"><surname>Morris</surname><given-names>OR</given-names></name></person-group> (<year>2020</year>) <source>Seasonal activity and phoresy rates of sap beetles (<tp:taxon-name><tp:taxon-name-part taxon-name-part-type="order">Coleoptera</tp:taxon-name-part></tp:taxon-name>: <tp:taxon-name><tp:taxon-name-part taxon-name-part-type="family">Nitidulidae</tp:taxon-name-part></tp:taxon-name>) in oak wilt infection centers, volatile organic compounds related to the oak wilt cycle, and long-term evaluation of red oak provenances.</source><publisher-name>Masters Thesis</publisher-name>, <publisher-loc>Michigan State University, East Lansing, MI</publisher-loc>, <size units="page">97 pp</size>.</mixed-citation></ref><ref id="B9"><mixed-citation xmlns:xlink="http://www.w3.org/1999/xlink" xlink:type="simple"><person-group><name name-style="western"><surname>Downie</surname><given-names>NM</given-names></name><name name-style="western"><surname>Arnett</surname><given-names>RH</given-names></name></person-group> (<year>1996</year>) <source>The Beetles of Northeastern North America: <tp:taxon-name><tp:taxon-name-part taxon-name-part-type="suborder">Polyphaga</tp:taxon-name-part></tp:taxon-name>, Superfamily <tp:taxon-name><tp:taxon-name-part taxon-name-part-type="family">Bostrichidae</tp:taxon-name-part></tp:taxon-name>, Through <tp:taxon-name><tp:taxon-name-part taxon-name-part-type="family">Curculionidae</tp:taxon-name-part></tp:taxon-name> (Vol. 2).</source><publisher-name>The Sandhill Crane Press</publisher-name>, <publisher-loc>Florida</publisher-loc>, <size units="page">880 pp</size>. <ext-link xlink:type="simple" ext-link-type="doi" xlink:href="10.1201/9781420041231">https://doi.org/10.1201/9781420041231</ext-link></mixed-citation></ref></ref-list></tp:taxon-treatment>
