# Supplementary material for: ﻿New records of Nitidulidae (Nitidulidae, Coleoptera) species in Canada, Ontario, and Manitoba
Source: Zookeys. 2023 Mar 24;1156:33–52. doi: 10.3897/zookeys.1156.94589 (PMC10208604; doi:10.3897/zookeys.1156.94589)
Supplement: XML Treatment for Carpophilus (Ecnomorphus) corticinus [file zookeys.1156.94589-treatment2.xml]

<!DOCTYPE tp:taxon-treatment
  PUBLIC "-//TaxonX//DTD Taxonomic Treatment Publishing DTD v0 20100105//EN" "tax-treatment-NSO.dtd">
<tp:taxon-treatment xmlns:tp="http://www.plazi.org/taxpub"><tp:treatment-meta><kwd-group><label>Taxon classification</label><kwd>
                  <named-content content-type="kingdom">Animalia</named-content>
                </kwd><kwd>
                  <named-content content-type="order">Coleoptera</named-content>
                </kwd><kwd>
                  <named-content content-type="family">Nitidulidae</named-content>
                </kwd></kwd-group><mixed-citation publication-type="journal"><person-group><name><surname>Reed</surname><given-names>Sharon E.</given-names></name><name><surname>Dutkiewicz</surname><given-names>David</given-names></name><name><surname>Ross</surname><given-names>Fiona</given-names></name><name><surname>Llewellyn</surname><given-names>Jennifer</given-names></name><name><surname>Fraser</surname><given-names>Hannah</given-names></name></person-group><article-title>﻿New records of <tp:taxon-name><tp:taxon-name-part taxon-name-part-type="family">Nitidulidae</tp:taxon-name-part></tp:taxon-name> (<tp:taxon-name><tp:taxon-name-part taxon-name-part-type="family">Nitidulidae</tp:taxon-name-part></tp:taxon-name>, <tp:taxon-name><tp:taxon-name-part taxon-name-part-type="order">Coleoptera</tp:taxon-name-part></tp:taxon-name>) species in Canada, Ontario, and Manitoba</article-title><source>Zookeys</source><day>24</day><month>03</month><year>2023</year><volume>1156</volume><fpage>33</fpage><lpage>52</lpage><pub-id pub-id-type="doi">10.3897/zookeys.1156.94589</pub-id></mixed-citation></tp:treatment-meta><tp:nomenclature><label>﻿</label><tp:taxon-name><object-id xmlns:xlink="http://www.w3.org/1999/xlink" content-type="arpha" xlink:type="simple">D7471BC1-CDD2-5163-A735-050840D2C792</object-id><tp:taxon-name-part taxon-name-part-type="genus" reg="Carpophilus">Carpophilus</tp:taxon-name-part> (<tp:taxon-name-part taxon-name-part-type="subgenus" reg="Ecnomorphus">Ecnomorphus</tp:taxon-name-part>) <tp:taxon-name-part taxon-name-part-type="species" reg="corticinus">corticinus</tp:taxon-name-part></tp:taxon-name><tp:taxon-authority>Erichson, 1843</tp:taxon-authority></tp:nomenclature><tp:treatment-sec sec-type="notes" id="SECID0ERSAG"><title>Notes.</title><p>This is a new record for Canada and Ontario. <tp:taxon-name><tp:taxon-name-part taxon-name-part-type="genus" reg="Carpophilus">Carpophilus</tp:taxon-name-part> (<tp:taxon-name-part taxon-name-part-type="subgenus" reg="Ecnomorphus">Ecnomorphus</tp:taxon-name-part>) <tp:taxon-name-part taxon-name-part-type="species" reg="corticinus">corticinus</tp:taxon-name-part></tp:taxon-name> was collected in four different localities across the Southern region of Ontario in 2018, 2019, and 2020. There are no other records of this species for Canada in either BN or <abbrev xmlns:xlink="http://www.w3.org/1999/xlink" xlink:title="iNaturalist" id="ABBRID0EFTAG" xlink:type="simple">IN</abbrev>. However, Ontario is listed under the distribution description for <xref ref-type="bibr" rid="B31">Price’s (2003)</xref> thesis of <tp:taxon-name><tp:taxon-name-part taxon-name-part-type="family">Kateretidae</tp:taxon-name-part></tp:taxon-name> and <tp:taxon-name><tp:taxon-name-part taxon-name-part-type="family">Nitidulidae</tp:taxon-name-part></tp:taxon-name> of Wisconsin. <tp:taxon-name><tp:taxon-name-part taxon-name-part-type="genus" reg="Carpophilus">Carpophilus</tp:taxon-name-part> (<tp:taxon-name-part taxon-name-part-type="subgenus" reg="Ecnomorphus">Ecnomorphus</tp:taxon-name-part>) <tp:taxon-name-part taxon-name-part-type="species" reg="corticinus">corticinus</tp:taxon-name-part></tp:taxon-name> has been recorded from US states bordering Canada, including New York, Ohio, and Michigan as well as south to Texas and Georgia (<xref ref-type="bibr" rid="B28">Parsons 1943</xref>; <xref ref-type="bibr" rid="B9">Downie and Arnett 1996</xref>).</p></tp:treatment-sec><tp:treatment-sec sec-type="New records" id="SECID0ENUAG"><title>New records.</title><p><bold>Canada, Ontario</bold>: Windsor, <abbrev xmlns:xlink="http://www.w3.org/1999/xlink" xlink:title="Ontario" id="ABBRID0EVUAG" xlink:type="simple">ON</abbrev>, Maidstone Conservation Area off lakeshore Rd. 209, <named-content xmlns:xlink="http://www.w3.org/1999/xlink" content-type="dwc:verbatimCoordinates" xlink:type="simple"><named-content content-type="geo-json" specific-use="{&#34;type&#34;:&#34;Point&#34;,&#34;coordinates&#34;:[-82.791100,42.213000]}" id="NCID0E3UAG" xlink:type="simple">42.2130°N, 82.7911°W</named-content></named-content>, 17-iv-2018 (21, <abbrev xmlns:xlink="http://www.w3.org/1999/xlink" xlink:title="Ontario Forest Research Institute" id="ABBRID0EBVAG" xlink:type="simple">OFRI</abbrev>); ibidem, 24-iv-2018 (3, <abbrev xmlns:xlink="http://www.w3.org/1999/xlink" xlink:title="Ontario Forest Research Institute" id="ABBRID0EFVAG" xlink:type="simple">OFRI</abbrev>); ibidem, 8-v-2018 (7, <abbrev xmlns:xlink="http://www.w3.org/1999/xlink" xlink:title="Ontario Forest Research Institute" id="ABBRID0EJVAG" xlink:type="simple">OFRI</abbrev>); ibidem, 29-v-2018 (3, <abbrev xmlns:xlink="http://www.w3.org/1999/xlink" xlink:title="Ontario Forest Research Institute" id="ABBRID0ENVAG" xlink:type="simple">OFRI</abbrev>); ibidem, 5-vi-2018 (1, <abbrev xmlns:xlink="http://www.w3.org/1999/xlink" xlink:title="Ontario Forest Research Institute" id="ABBRID0ERVAG" xlink:type="simple">OFRI</abbrev>); ibidem, 19-vi-2018 (1, <abbrev xmlns:xlink="http://www.w3.org/1999/xlink" xlink:title="Ontario Forest Research Institute" id="ABBRID0EVVAG" xlink:type="simple">OFRI</abbrev>). All samples taken from wind-oriented funnel traps, in hardwood forest next to <italic><tp:taxon-name><tp:taxon-name-part taxon-name-part-type="genus" reg="Quercus">Quercus</tp:taxon-name-part></tp:taxon-name></italic> sp.</p><p>London, <abbrev xmlns:xlink="http://www.w3.org/1999/xlink" xlink:title="Ontario" id="ABBRID0ECWAG" xlink:type="simple">ON</abbrev>, Fanshawe Conservation Area off Fanshawe Park Rd, East, <named-content xmlns:xlink="http://www.w3.org/1999/xlink" content-type="dwc:verbatimCoordinates" xlink:type="simple"><named-content content-type="geo-json" specific-use="{&#34;type&#34;:&#34;Point&#34;,&#34;coordinates&#34;:[-81.181800,43.050700]}" id="NCID0EJWAG" xlink:type="simple">43.0507°N, 81.1818°W</named-content></named-content>, 29-v-2018 wind-oriented funnel trap, plantation forest next to <italic><tp:taxon-name><tp:taxon-name-part taxon-name-part-type="genus" reg="Quercus">Quercus</tp:taxon-name-part></tp:taxon-name></italic> sp. (4, <abbrev xmlns:xlink="http://www.w3.org/1999/xlink" xlink:title="Ontario Forest Research Institute" id="ABBRID0EVWAG" xlink:type="simple">OFRI</abbrev>).</p><p>Hamilton, <abbrev xmlns:xlink="http://www.w3.org/1999/xlink" xlink:title="Ontario" id="ABBRID0E2WAG" xlink:type="simple">ON</abbrev>, Royal Botanical Gardens, off Homestead Ave, <named-content xmlns:xlink="http://www.w3.org/1999/xlink" content-type="dwc:verbatimCoordinates" xlink:type="simple"><named-content content-type="geo-json" specific-use="{&#34;type&#34;:&#34;Point&#34;,&#34;coordinates&#34;:[-79.906900,43.288200]}" id="NCID0ECXAG" xlink:type="simple">43.2882°N, 79.9069°W</named-content></named-content>, 8-v-2019 (4, <abbrev xmlns:xlink="http://www.w3.org/1999/xlink" xlink:title="Ontario Forest Research Institute" id="ABBRID0EHXAG" xlink:type="simple">OFRI</abbrev>); ibidem, 22-v-2019 (1, <abbrev xmlns:xlink="http://www.w3.org/1999/xlink" xlink:title="Ontario Forest Research Institute" id="ABBRID0ELXAG" xlink:type="simple">OFRI</abbrev>); ibidem, 29-v-2019 (2, <abbrev xmlns:xlink="http://www.w3.org/1999/xlink" xlink:title="Ontario Forest Research Institute" id="ABBRID0EPXAG" xlink:type="simple">OFRI</abbrev>); ibidem, 12-vi-2019 (1, <abbrev xmlns:xlink="http://www.w3.org/1999/xlink" xlink:title="Ontario Forest Research Institute" id="ABBRID0ETXAG" xlink:type="simple">OFRI</abbrev>); ibidem, 19-vi-2019 (5, <abbrev xmlns:xlink="http://www.w3.org/1999/xlink" xlink:title="Ontario Forest Research Institute" id="ABBRID0EXXAG" xlink:type="simple">OFRI</abbrev>); ibidem, 3-vii-2019 (2, <abbrev xmlns:xlink="http://www.w3.org/1999/xlink" xlink:title="Ontario Forest Research Institute" id="ABBRID0E2XAG" xlink:type="simple">OFRI</abbrev>); ibidem, 24-vii-2019 (1, <abbrev xmlns:xlink="http://www.w3.org/1999/xlink" xlink:title="Ontario Forest Research Institute" id="ABBRID0E6XAG" xlink:type="simple">OFRI</abbrev>) ; ibidem, 31-vii-2019 (1, <abbrev xmlns:xlink="http://www.w3.org/1999/xlink" xlink:title="Ontario Forest Research Institute" id="ABBRID0EDYAG" xlink:type="simple">OFRI</abbrev>); ibidem, 14-viii-2019 (1, <abbrev xmlns:xlink="http://www.w3.org/1999/xlink" xlink:title="Ontario Forest Research Institute" id="ABBRID0EHYAG" xlink:type="simple">OFRI</abbrev>). All samples taken from wind-oriented funnel traps, in planted hardwood forest next to <italic><tp:taxon-name><tp:taxon-name-part taxon-name-part-type="genus" reg="Quercus">Quercus</tp:taxon-name-part></tp:taxon-name></italic> sp.</p><p>London, <abbrev xmlns:xlink="http://www.w3.org/1999/xlink" xlink:title="Ontario" id="ABBRID0EUYAG" xlink:type="simple">ON</abbrev>, Fanshawe Conservation Area off Fanshawe Park Rd, East, <named-content xmlns:xlink="http://www.w3.org/1999/xlink" content-type="dwc:verbatimCoordinates" xlink:type="simple"><named-content content-type="geo-json" specific-use="{&#34;type&#34;:&#34;Point&#34;,&#34;coordinates&#34;:[-81.181800,43.050700]}" id="NCID0E2YAG" xlink:type="simple">43.0507°N, 81.1818°W</named-content></named-content>, 10-iv-2019 (1, <abbrev xmlns:xlink="http://www.w3.org/1999/xlink" xlink:title="Ontario Forest Research Institute" id="ABBRID0EAZAG" xlink:type="simple">OFRI</abbrev>); ibidem, 24-iv-2019 (1, <abbrev xmlns:xlink="http://www.w3.org/1999/xlink" xlink:title="Ontario Forest Research Institute" id="ABBRID0EEZAG" xlink:type="simple">OFRI</abbrev>), note: specimen damaged; ibidem, 29-v-2019 (10, <abbrev xmlns:xlink="http://www.w3.org/1999/xlink" xlink:title="Ontario Forest Research Institute" id="ABBRID0EIZAG" xlink:type="simple">OFRI</abbrev>); ibidem, 5-vi-2019 (8, <abbrev xmlns:xlink="http://www.w3.org/1999/xlink" xlink:title="Ontario Forest Research Institute" id="ABBRID0EMZAG" xlink:type="simple">OFRI</abbrev>); ibidem, 12-vi-2019 (3, <abbrev xmlns:xlink="http://www.w3.org/1999/xlink" xlink:title="Ontario Forest Research Institute" id="ABBRID0EQZAG" xlink:type="simple">OFRI</abbrev>); ibidem, 19-vi-2019 (3, <abbrev xmlns:xlink="http://www.w3.org/1999/xlink" xlink:title="Ontario Forest Research Institute" id="ABBRID0EUZAG" xlink:type="simple">OFRI</abbrev>); ibidem, 16-vi-2019 (1, <abbrev xmlns:xlink="http://www.w3.org/1999/xlink" xlink:title="Ontario Forest Research Institute" id="ABBRID0EYZAG" xlink:type="simple">OFRI</abbrev>); ibidem, 17-vii-2019 (1, <abbrev xmlns:xlink="http://www.w3.org/1999/xlink" xlink:title="Ontario Forest Research Institute" id="ABBRID0E3ZAG" xlink:type="simple">OFRI</abbrev>); ibidem, 18-ix-2019 (1, <abbrev xmlns:xlink="http://www.w3.org/1999/xlink" xlink:title="Ontario Forest Research Institute" id="ABBRID0EA1AG" xlink:type="simple">OFRI</abbrev>); ibidem, 25-ix-2019 (1, <abbrev xmlns:xlink="http://www.w3.org/1999/xlink" xlink:title="Ontario Forest Research Institute" id="ABBRID0EE1AG" xlink:type="simple">OFRI</abbrev>); ibidem, 2-x-2019 (1, <abbrev xmlns:xlink="http://www.w3.org/1999/xlink" xlink:title="Ontario Forest Research Institute" id="ABBRID0EI1AG" xlink:type="simple">OFRI</abbrev>); ibidem, 16-x-2019 (1, <abbrev xmlns:xlink="http://www.w3.org/1999/xlink" xlink:title="Ontario Forest Research Institute" id="ABBRID0EM1AG" xlink:type="simple">OFRI</abbrev>). All samples taken from wind-oriented funnel traps, in plantation forest next to <italic><tp:taxon-name><tp:taxon-name-part taxon-name-part-type="genus" reg="Quercus">Quercus</tp:taxon-name-part></tp:taxon-name></italic> sp.</p><p>Hamilton, <abbrev xmlns:xlink="http://www.w3.org/1999/xlink" xlink:title="Ontario" id="ABBRID0EZ1AG" xlink:type="simple">ON</abbrev>, Royal Botanical Gardens, off Homestead Ave, <named-content xmlns:xlink="http://www.w3.org/1999/xlink" content-type="dwc:verbatimCoordinates" xlink:type="simple"><named-content content-type="geo-json" specific-use="{&#34;type&#34;:&#34;Point&#34;,&#34;coordinates&#34;:[-79.906900,43.288200]}" id="NCID0EA2AG" xlink:type="simple">43.2882°N, 79.9069°W</named-content></named-content>, 28-v-2020 (3, <abbrev xmlns:xlink="http://www.w3.org/1999/xlink" xlink:title="Ontario Forest Research Institute" id="ABBRID0EF2AG" xlink:type="simple">OFRI</abbrev>); ibidem, 3-vi-2020 (4, <abbrev xmlns:xlink="http://www.w3.org/1999/xlink" xlink:title="Ontario Forest Research Institute" id="ABBRID0EJ2AG" xlink:type="simple">OFRI</abbrev>); ibidem, 11-vi-2020 (4, <abbrev xmlns:xlink="http://www.w3.org/1999/xlink" xlink:title="Ontario Forest Research Institute" id="ABBRID0EN2AG" xlink:type="simple">OFRI</abbrev>); ibidem, 18-vi-2020 (4, <abbrev xmlns:xlink="http://www.w3.org/1999/xlink" xlink:title="Ontario Forest Research Institute" id="ABBRID0ER2AG" xlink:type="simple">OFRI</abbrev>); ibidem, 25-vi-2020 (1, <abbrev xmlns:xlink="http://www.w3.org/1999/xlink" xlink:title="Ontario Forest Research Institute" id="ABBRID0EV2AG" xlink:type="simple">OFRI</abbrev>); ibidem, 8-vii-2020 (2, <abbrev xmlns:xlink="http://www.w3.org/1999/xlink" xlink:title="Ontario Forest Research Institute" id="ABBRID0EZ2AG" xlink:type="simple">OFRI</abbrev>); ibidem, 16-vii-2020 (1, <abbrev xmlns:xlink="http://www.w3.org/1999/xlink" xlink:title="Ontario Forest Research Institute" id="ABBRID0E42AG" xlink:type="simple">OFRI</abbrev>); ibidem, 30-vii-2020 (1, <abbrev xmlns:xlink="http://www.w3.org/1999/xlink" xlink:title="Ontario Forest Research Institute" id="ABBRID0EB3AG" xlink:type="simple">OFRI</abbrev>); ibidem, 26-viii-2020 (1, <abbrev xmlns:xlink="http://www.w3.org/1999/xlink" xlink:title="Ontario Forest Research Institute" id="ABBRID0EF3AG" xlink:type="simple">OFRI</abbrev>); ibidem, 17-ix-2020 (3, <abbrev xmlns:xlink="http://www.w3.org/1999/xlink" xlink:title="Ontario Forest Research Institute" id="ABBRID0EJ3AG" xlink:type="simple">OFRI</abbrev>). All samples taken from wind-oriented funnel traps, in planted hardwood forest next to <italic><tp:taxon-name><tp:taxon-name-part taxon-name-part-type="genus" reg="Quercus">Quercus</tp:taxon-name-part></tp:taxon-name></italic> sp.</p><p>London, <abbrev xmlns:xlink="http://www.w3.org/1999/xlink" xlink:title="Ontario" id="ABBRID0EW3AG" xlink:type="simple">ON</abbrev>, Fanshawe Conservation Area off Fanshawe Park Rd, East, <named-content xmlns:xlink="http://www.w3.org/1999/xlink" content-type="dwc:verbatimCoordinates" xlink:type="simple"><named-content content-type="geo-json" specific-use="{&#34;type&#34;:&#34;Point&#34;,&#34;coordinates&#34;:[-81.181800,43.050700]}" id="NCID0E43AG" xlink:type="simple">43.0507°N, 81.1818°W</named-content></named-content>, 27-v-2020 (13, <abbrev xmlns:xlink="http://www.w3.org/1999/xlink" xlink:title="Ontario Forest Research Institute" id="ABBRID0EC4AG" xlink:type="simple">OFRI</abbrev>); ibidem, 10-vi-2020 (7, <abbrev xmlns:xlink="http://www.w3.org/1999/xlink" xlink:title="Ontario Forest Research Institute" id="ABBRID0EG4AG" xlink:type="simple">OFRI</abbrev>); ibidem, 17-vi-2020 (4, <abbrev xmlns:xlink="http://www.w3.org/1999/xlink" xlink:title="Ontario Forest Research Institute" id="ABBRID0EK4AG" xlink:type="simple">OFRI</abbrev>); ibidem, 24-vi-2020 (2, <abbrev xmlns:xlink="http://www.w3.org/1999/xlink" xlink:title="Ontario Forest Research Institute" id="ABBRID0EO4AG" xlink:type="simple">OFRI</abbrev>); ibidem, 8-vii-2020 (1, <abbrev xmlns:xlink="http://www.w3.org/1999/xlink" xlink:title="Ontario Forest Research Institute" id="ABBRID0ES4AG" xlink:type="simple">OFRI</abbrev>); ibidem, 15-vii-2020 (3, <abbrev xmlns:xlink="http://www.w3.org/1999/xlink" xlink:title="Ontario Forest Research Institute" id="ABBRID0EW4AG" xlink:type="simple">OFRI</abbrev>); ibidem, 12-viii-2020 (2, <abbrev xmlns:xlink="http://www.w3.org/1999/xlink" xlink:title="Ontario Forest Research Institute" id="ABBRID0E14AG" xlink:type="simple">OFRI</abbrev>); ibidem, 28-x-2020 (1, <abbrev xmlns:xlink="http://www.w3.org/1999/xlink" xlink:title="Ontario Forest Research Institute" id="ABBRID0E54AG" xlink:type="simple">OFRI</abbrev>). All samples taken from wind-oriented funnel traps, in plantation forest next to <italic><tp:taxon-name><tp:taxon-name-part taxon-name-part-type="genus" reg="Quercus">Quercus</tp:taxon-name-part></tp:taxon-name></italic> sp.</p><p>Guelph, <abbrev xmlns:xlink="http://www.w3.org/1999/xlink" xlink:title="Ontario" id="ABBRID0EL5AG" xlink:type="simple">ON</abbrev>, The Arboretum, University of Guelph, <named-content xmlns:xlink="http://www.w3.org/1999/xlink" content-type="dwc:verbatimCoordinates" xlink:type="simple"><named-content content-type="geo-json" specific-use="{&#34;type&#34;:&#34;Point&#34;,&#34;coordinates&#34;:[-80.220500,43.543600]}" id="NCID0ES5AG" xlink:type="simple">43.5436°N, 80.2205°W</named-content></named-content>, 25-vi-2020 (1, <abbrev xmlns:xlink="http://www.w3.org/1999/xlink" xlink:title="Ontario Forest Research Institute" id="ABBRID0EX5AG" xlink:type="simple">OFRI</abbrev>); ibidem, 8-vii-2020 (1, <abbrev xmlns:xlink="http://www.w3.org/1999/xlink" xlink:title="Ontario Forest Research Institute" id="ABBRID0E25AG" xlink:type="simple">OFRI</abbrev>); ibidem, 3-ix-2020 (1, <abbrev xmlns:xlink="http://www.w3.org/1999/xlink" xlink:title="Ontario Forest Research Institute" id="ABBRID0E65AG" xlink:type="simple">OFRI</abbrev>). All samples taken from wind-oriented funnel traps, in <italic><tp:taxon-name><tp:taxon-name-part taxon-name-part-type="genus" reg="Quercus">Quercus</tp:taxon-name-part><tp:taxon-name-part taxon-name-part-type="species" reg="rubra">rubra</tp:taxon-name-part></tp:taxon-name></italic> plantation.</p></tp:treatment-sec><tp:treatment-sec sec-type="distribution" id="SECID0EO6AG"><title>Distribution in Canada.</title><p><bold><abbrev xmlns:xlink="http://www.w3.org/1999/xlink" xlink:title="Ontario" id="ABBRID0EV6AG" xlink:type="simple">ON</abbrev></bold> (new Canadian record).</p></tp:treatment-sec><ref-list><ref id="B31"><mixed-citation xmlns:xlink="http://www.w3.org/1999/xlink" xlink:type="simple"><person-group><name name-style="western"><surname>Price</surname><given-names>MB</given-names></name></person-group> (<year>2003</year>) <source>A comprehensive survey of the sap and short-winged flower beetles of Wisconsin (<tp:taxon-name><tp:taxon-name-part taxon-name-part-type="order">Coleoptera</tp:taxon-name-part></tp:taxon-name>: <tp:taxon-name><tp:taxon-name-part taxon-name-part-type="family">Nitidulidae</tp:taxon-name-part></tp:taxon-name>, <tp:taxon-name><tp:taxon-name-part taxon-name-part-type="family">Kateretidae</tp:taxon-name-part></tp:taxon-name>). M.Sc. thesis.</source><publisher-name>University of Wisconsin-Madison</publisher-name>, <publisher-loc>Madison, Wisconsin</publisher-loc>, <size units="page">407 pp</size>.</mixed-citation></ref><ref id="B28"><mixed-citation xmlns:xlink="http://www.w3.org/1999/xlink" xlink:type="simple"><person-group><name name-style="western"><surname>Parsons</surname><given-names>CT</given-names></name></person-group> (<year>1943</year>) <article-title>A review of Nearctic <tp:taxon-name><tp:taxon-name-part taxon-name-part-type="family">Nitidulidae</tp:taxon-name-part></tp:taxon-name> (<tp:taxon-name><tp:taxon-name-part taxon-name-part-type="order">Coleoptera</tp:taxon-name-part></tp:taxon-name>).</article-title><source>Bulletin of the Museum of Comparative Zoology at Harvard College</source><volume>92</volume>: <fpage>121</fpage>–<lpage>278</lpage>.</mixed-citation></ref><ref id="B9"><mixed-citation xmlns:xlink="http://www.w3.org/1999/xlink" xlink:type="simple"><person-group><name name-style="western"><surname>Downie</surname><given-names>NM</given-names></name><name name-style="western"><surname>Arnett</surname><given-names>RH</given-names></name></person-group> (<year>1996</year>) <source>The Beetles of Northeastern North America: <tp:taxon-name><tp:taxon-name-part taxon-name-part-type="suborder">Polyphaga</tp:taxon-name-part></tp:taxon-name>, Superfamily <tp:taxon-name><tp:taxon-name-part taxon-name-part-type="family">Bostrichidae</tp:taxon-name-part></tp:taxon-name>, Through <tp:taxon-name><tp:taxon-name-part taxon-name-part-type="family">Curculionidae</tp:taxon-name-part></tp:taxon-name> (Vol. 2).</source><publisher-name>The Sandhill Crane Press</publisher-name>, <publisher-loc>Florida</publisher-loc>, <size units="page">880 pp</size>. <ext-link xlink:type="simple" ext-link-type="doi" xlink:href="10.1201/9781420041231">https://doi.org/10.1201/9781420041231</ext-link></mixed-citation></ref></ref-list></tp:taxon-treatment>
