# Supplementary material for: ﻿New records of Nitidulidae (Nitidulidae, Coleoptera) species in Canada, Ontario, and Manitoba
Source: Zookeys. 2023 Mar 24;1156:33–52. doi: 10.3897/zookeys.1156.94589 (PMC10208604; doi:10.3897/zookeys.1156.94589)
Supplement: XML Treatment for Carpophilus (Megacarpolus) lugubris [file zookeys.1156.94589-treatment3.xml]

<!DOCTYPE tp:taxon-treatment
  PUBLIC "-//TaxonX//DTD Taxonomic Treatment Publishing DTD v0 20100105//EN" "tax-treatment-NSO.dtd">
<tp:taxon-treatment xmlns:tp="http://www.plazi.org/taxpub"><tp:treatment-meta><kwd-group><label>Taxon classification</label><kwd>
                  <named-content content-type="kingdom">Animalia</named-content>
                </kwd><kwd>
                  <named-content content-type="order">Coleoptera</named-content>
                </kwd><kwd>
                  <named-content content-type="family">Nitidulidae</named-content>
                </kwd></kwd-group><mixed-citation publication-type="journal"><person-group><name><surname>Reed</surname><given-names>Sharon E.</given-names></name><name><surname>Dutkiewicz</surname><given-names>David</given-names></name><name><surname>Ross</surname><given-names>Fiona</given-names></name><name><surname>Llewellyn</surname><given-names>Jennifer</given-names></name><name><surname>Fraser</surname><given-names>Hannah</given-names></name></person-group><article-title>﻿New records of <tp:taxon-name><tp:taxon-name-part taxon-name-part-type="family">Nitidulidae</tp:taxon-name-part></tp:taxon-name> (<tp:taxon-name><tp:taxon-name-part taxon-name-part-type="family">Nitidulidae</tp:taxon-name-part></tp:taxon-name>, <tp:taxon-name><tp:taxon-name-part taxon-name-part-type="order">Coleoptera</tp:taxon-name-part></tp:taxon-name>) species in Canada, Ontario, and Manitoba</article-title><source>Zookeys</source><day>24</day><month>03</month><year>2023</year><volume>1156</volume><fpage>33</fpage><lpage>52</lpage><pub-id pub-id-type="doi">10.3897/zookeys.1156.94589</pub-id></mixed-citation></tp:treatment-meta><tp:nomenclature><label>﻿</label><tp:taxon-name><object-id xmlns:xlink="http://www.w3.org/1999/xlink" content-type="arpha" xlink:type="simple">927E9DFC-6801-59F0-AD1C-8E2D607409C7</object-id><tp:taxon-name-part taxon-name-part-type="genus" reg="Carpophilus">Carpophilus</tp:taxon-name-part> (<tp:taxon-name-part taxon-name-part-type="subgenus" reg="Megacarpolus">Megacarpolus</tp:taxon-name-part>) <tp:taxon-name-part taxon-name-part-type="species" reg="lugubris">lugubris</tp:taxon-name-part></tp:taxon-name><tp:taxon-authority>Murray, 1864</tp:taxon-authority></tp:nomenclature><tp:treatment-sec sec-type="notes" id="SECID0EABBG"><title>Notes.</title><p>This species is recorded for much of central and western Canada from British Columbia to Saskatchewan and Ontario (<xref ref-type="bibr" rid="B2">Bousquet et al. 2013</xref>). Here, we report <tp:taxon-name><tp:taxon-name-part taxon-name-part-type="genus" reg="Carpophilus">Carpophilus</tp:taxon-name-part> (<tp:taxon-name-part taxon-name-part-type="subgenus" reg="Megacarpolus">Megacarpolus</tp:taxon-name-part>) <tp:taxon-name-part taxon-name-part-type="species" reg="lugubris">lugubris</tp:taxon-name-part></tp:taxon-name> for the first time in Manitoba from three localities in 2019, 2020, and 2021. This species being found in Manitoba was not unexpected since it is present in the bordering provinces of Saskatchewan and Ontario. <xref ref-type="bibr" rid="B9">Downie and Arnett (1996)</xref> record <tp:taxon-name><tp:taxon-name-part taxon-name-part-type="genus" reg="Carpophilus">C.</tp:taxon-name-part> (<tp:taxon-name-part taxon-name-part-type="subgenus" reg="Megacarpolus">M.</tp:taxon-name-part>) <tp:taxon-name-part taxon-name-part-type="species" reg="lugubris">lugubris</tp:taxon-name-part></tp:taxon-name> occurring across the United States. There are several records of this species in Canada reported on the <abbrev xmlns:xlink="http://www.w3.org/1999/xlink" xlink:title="iNaturalist" id="ABBRID0EKCBG" xlink:type="simple">IN</abbrev> website, from <abbrev xmlns:xlink="http://www.w3.org/1999/xlink" xlink:title="British Columbia" id="ABBRID0EOCBG" xlink:type="simple">BC</abbrev>, <abbrev xmlns:xlink="http://www.w3.org/1999/xlink" xlink:title="Ontario" id="ABBRID0ESCBG" xlink:type="simple">ON</abbrev>, and <abbrev xmlns:xlink="http://www.w3.org/1999/xlink" xlink:title="Quebec" id="ABBRID0EWCBG" xlink:type="simple">QC</abbrev> (<xref ref-type="bibr" rid="B21">Lugubris 2023</xref>).</p></tp:treatment-sec><tp:treatment-sec sec-type="New records" id="SECID0E5CBG"><title>New records.</title><p><bold>Manitoba</bold>: Birds Hill Provincial Park, <abbrev xmlns:xlink="http://www.w3.org/1999/xlink" xlink:title="Manitoba" id="ABBRID0EGDBG" xlink:type="simple">MB</abbrev>, Roscoe Rd. <named-content xmlns:xlink="http://www.w3.org/1999/xlink" content-type="dwc:verbatimCoordinates" xlink:type="simple"><named-content content-type="geo-json" specific-use="{&#34;type&#34;:&#34;Point&#34;,&#34;coordinates&#34;:[-96.871900,50.043600]}" id="NCID0ENDBG" xlink:type="simple">50.0436°N, 96.8719°W</named-content></named-content>, 10-ix-2019 wind-oriented funnel trap, mixed hardwood forest next to <italic><tp:taxon-name><tp:taxon-name-part taxon-name-part-type="genus" reg="Quercus">Quercus</tp:taxon-name-part></tp:taxon-name></italic> sp. (1, <abbrev xmlns:xlink="http://www.w3.org/1999/xlink" xlink:title="Ontario Forest Research Institute" id="ABBRID0EZDBG" xlink:type="simple">OFRI</abbrev>).</p><p>Beaudry Provincial Park, <abbrev xmlns:xlink="http://www.w3.org/1999/xlink" xlink:title="Manitoba" id="ABBRID0E6DBG" xlink:type="simple">MB</abbrev>, Roblin Blvd, <named-content xmlns:xlink="http://www.w3.org/1999/xlink" content-type="dwc:verbatimCoordinates" xlink:type="simple"><named-content content-type="geo-json" specific-use="{&#34;type&#34;:&#34;Point&#34;,&#34;coordinates&#34;:[-97.463800,49.857600]}" id="NCID0EGEBG" xlink:type="simple">49.8576°N, 97.4638°W</named-content></named-content>, 11-viii-2020 (1, <abbrev xmlns:xlink="http://www.w3.org/1999/xlink" xlink:title="Ontario Forest Research Institute" id="ABBRID0ELEBG" xlink:type="simple">OFRI</abbrev>), ibidem, 18-viii-2020 (1, <abbrev xmlns:xlink="http://www.w3.org/1999/xlink" xlink:title="Ontario Forest Research Institute" id="ABBRID0EPEBG" xlink:type="simple">OFRI</abbrev>); ibidem, 2-ix-2020 (2, <abbrev xmlns:xlink="http://www.w3.org/1999/xlink" xlink:title="Ontario Forest Research Institute" id="ABBRID0ETEBG" xlink:type="simple">OFRI</abbrev>); ibidem, 23-ix-2020 (1, <abbrev xmlns:xlink="http://www.w3.org/1999/xlink" xlink:title="Ontario Forest Research Institute" id="ABBRID0EXEBG" xlink:type="simple">OFRI</abbrev>); ibidem, 30-ix-2020 (1, <abbrev xmlns:xlink="http://www.w3.org/1999/xlink" xlink:title="Ontario Forest Research Institute" id="ABBRID0E2EBG" xlink:type="simple">OFRI</abbrev>). All samples were collected from wind-oriented funnel traps, riparian hardwood forest next to <italic><tp:taxon-name><tp:taxon-name-part taxon-name-part-type="genus" reg="Quercus">Quercus</tp:taxon-name-part></tp:taxon-name></italic> sp.</p><p>Saint Malo, St Malo Provincial Park, <abbrev xmlns:xlink="http://www.w3.org/1999/xlink" xlink:title="Manitoba" id="ABBRID0EIFBG" xlink:type="simple">MB</abbrev>, <named-content xmlns:xlink="http://www.w3.org/1999/xlink" content-type="dwc:verbatimCoordinates" xlink:type="simple"><named-content content-type="geo-json" specific-use="{&#34;type&#34;:&#34;Point&#34;,&#34;coordinates&#34;:[-96.935500,49.322900]}" id="NCID0EPFBG" xlink:type="simple">49.3229°N, 96.9355°W</named-content></named-content>, 29-vii-2021, wind-oriented funnel trap, mixed hardwood forest next to <italic><tp:taxon-name><tp:taxon-name-part taxon-name-part-type="genus" reg="Quercus">Quercus</tp:taxon-name-part></tp:taxon-name></italic> sp. (1, <abbrev xmlns:xlink="http://www.w3.org/1999/xlink" xlink:title="Ontario Forest Research Institute" id="ABBRID0E2FBG" xlink:type="simple">OFRI</abbrev>).</p></tp:treatment-sec><tp:treatment-sec sec-type="distribution" id="SECID0E6FBG"><title>Distribution in Canada.</title><p><abbrev xmlns:xlink="http://www.w3.org/1999/xlink" xlink:title="British Columbia" id="ABBRID0EFGBG" xlink:type="simple">BC</abbrev>, <abbrev xmlns:xlink="http://www.w3.org/1999/xlink" xlink:title="Alberta" id="ABBRID0EJGBG" xlink:type="simple">AB</abbrev>, <abbrev xmlns:xlink="http://www.w3.org/1999/xlink" xlink:title="Saskatchewan" id="ABBRID0ENGBG" xlink:type="simple">SK</abbrev>, <bold><abbrev xmlns:xlink="http://www.w3.org/1999/xlink" xlink:title="Manitoba" id="ABBRID0ESGBG" xlink:type="simple">MB</abbrev></bold>, <abbrev xmlns:xlink="http://www.w3.org/1999/xlink" xlink:title="Ontario" id="ABBRID0EWGBG" xlink:type="simple">ON</abbrev> (<xref ref-type="bibr" rid="B2">Bousquet et al. 2013</xref>).</p></tp:treatment-sec><ref-list><ref id="B2"><mixed-citation xmlns:xlink="http://www.w3.org/1999/xlink" xlink:type="simple"><person-group><name name-style="western"><surname>Bousquet</surname><given-names>Y</given-names></name><name name-style="western"><surname>Bouchard</surname><given-names>P</given-names></name><name name-style="western"><surname>Davies</surname><given-names>AE</given-names></name><name name-style="western"><surname>Sikes</surname><given-names>DS</given-names></name></person-group> (<year>2013</year>) <source>Checklist of beetles (<tp:taxon-name><tp:taxon-name-part taxon-name-part-type="order">Coleoptera</tp:taxon-name-part></tp:taxon-name>) of Canada and Alaska (2<sup>nd</sup> edn.).</source><publisher-name>Pensoft</publisher-name>, <publisher-loc>Sofia</publisher-loc>, <size units="page">402 pp</size>. <ext-link xlink:type="simple" ext-link-type="doi" xlink:href="10.3897/zookeys.360.4742">https://doi.org/10.3897/zookeys.360.4742</ext-link></mixed-citation></ref><ref id="B9"><mixed-citation xmlns:xlink="http://www.w3.org/1999/xlink" xlink:type="simple"><person-group><name name-style="western"><surname>Downie</surname><given-names>NM</given-names></name><name name-style="western"><surname>Arnett</surname><given-names>RH</given-names></name></person-group> (<year>1996</year>) <source>The Beetles of Northeastern North America: <tp:taxon-name><tp:taxon-name-part taxon-name-part-type="suborder">Polyphaga</tp:taxon-name-part></tp:taxon-name>, Superfamily <tp:taxon-name><tp:taxon-name-part taxon-name-part-type="family">Bostrichidae</tp:taxon-name-part></tp:taxon-name>, Through <tp:taxon-name><tp:taxon-name-part taxon-name-part-type="family">Curculionidae</tp:taxon-name-part></tp:taxon-name> (Vol. 2).</source><publisher-name>The Sandhill Crane Press</publisher-name>, <publisher-loc>Florida</publisher-loc>, <size units="page">880 pp</size>. <ext-link xlink:type="simple" ext-link-type="doi" xlink:href="10.1201/9781420041231">https://doi.org/10.1201/9781420041231</ext-link></mixed-citation></ref><ref id="B21"><mixed-citation xmlns:xlink="http://www.w3.org/1999/xlink" xlink:type="simple">Lugubris (<year>2023</year>) Observations of <tp:taxon-name><tp:taxon-name-part taxon-name-part-type="genus">Carpophilus</tp:taxon-name-part> (<tp:taxon-name-part taxon-name-part-type="subgenus">Megacarpolus</tp:taxon-name-part>) <tp:taxon-name-part taxon-name-part-type="species">lugubris</tp:taxon-name-part></tp:taxon-name> in Canada. <ext-link xlink:type="simple" ext-link-type="uri" xlink:href="https://inaturalist.ca/observations?locale=en-US%26place_id=6712%26preferred_place_id=6712%26subview=map%26taxon_id=1281051">https://inaturalist.ca/observations?locale=en-US&amp;place_id=6712&amp;preferred_place_id=6712&amp;subview=map&amp;taxon_id=1281051</ext-link> [Accessed February 2023]</mixed-citation></ref></ref-list></tp:taxon-treatment>
