# Supplementary material for: ﻿New records of Nitidulidae (Nitidulidae, Coleoptera) species in Canada, Ontario, and Manitoba
Source: Zookeys. 2023 Mar 24;1156:33–52. doi: 10.3897/zookeys.1156.94589 (PMC10208604; doi:10.3897/zookeys.1156.94589)
Supplement: XML Treatment for Carpophilus (Myothorax) nepos [file zookeys.1156.94589-treatment4.xml]

<!DOCTYPE tp:taxon-treatment
  PUBLIC "-//TaxonX//DTD Taxonomic Treatment Publishing DTD v0 20100105//EN" "tax-treatment-NSO.dtd">
<tp:taxon-treatment xmlns:tp="http://www.plazi.org/taxpub"><tp:treatment-meta><kwd-group><label>Taxon classification</label><kwd>
                  <named-content content-type="kingdom">Animalia</named-content>
                </kwd><kwd>
                  <named-content content-type="order">Coleoptera</named-content>
                </kwd><kwd>
                  <named-content content-type="family">Nitidulidae</named-content>
                </kwd></kwd-group><mixed-citation publication-type="journal"><person-group><name><surname>Reed</surname><given-names>Sharon E.</given-names></name><name><surname>Dutkiewicz</surname><given-names>David</given-names></name><name><surname>Ross</surname><given-names>Fiona</given-names></name><name><surname>Llewellyn</surname><given-names>Jennifer</given-names></name><name><surname>Fraser</surname><given-names>Hannah</given-names></name></person-group><article-title>﻿New records of <tp:taxon-name><tp:taxon-name-part taxon-name-part-type="family">Nitidulidae</tp:taxon-name-part></tp:taxon-name> (<tp:taxon-name><tp:taxon-name-part taxon-name-part-type="family">Nitidulidae</tp:taxon-name-part></tp:taxon-name>, <tp:taxon-name><tp:taxon-name-part taxon-name-part-type="order">Coleoptera</tp:taxon-name-part></tp:taxon-name>) species in Canada, Ontario, and Manitoba</article-title><source>Zookeys</source><day>24</day><month>03</month><year>2023</year><volume>1156</volume><fpage>33</fpage><lpage>52</lpage><pub-id pub-id-type="doi">10.3897/zookeys.1156.94589</pub-id></mixed-citation></tp:treatment-meta><tp:nomenclature><label>﻿</label><tp:taxon-name><object-id xmlns:xlink="http://www.w3.org/1999/xlink" content-type="arpha" xlink:type="simple">006E153A-C236-57EF-8539-8F7160216329</object-id><tp:taxon-name-part taxon-name-part-type="genus" reg="Carpophilus">Carpophilus</tp:taxon-name-part> (<tp:taxon-name-part taxon-name-part-type="subgenus" reg="Myothorax">Myothorax</tp:taxon-name-part>) <tp:taxon-name-part taxon-name-part-type="species" reg="nepos">nepos</tp:taxon-name-part></tp:taxon-name><tp:taxon-authority>Murray, 1864</tp:taxon-authority></tp:nomenclature><tp:treatment-sec sec-type="notes" id="SECID0EFIBG"><title>Notes.</title><p>This is the first record for <tp:taxon-name><tp:taxon-name-part taxon-name-part-type="genus" reg="Carpophilus">Carpophilus</tp:taxon-name-part> (<tp:taxon-name-part taxon-name-part-type="subgenus" reg="Myothorax">Myothorax</tp:taxon-name-part>) <tp:taxon-name-part taxon-name-part-type="species" reg="nepos">nepos</tp:taxon-name-part></tp:taxon-name> in Canada, obtained from five localities in Ontario in 2018, 2019, and 2020 and four localities in Manitoba in 2019 and 2021. This species, associated with stored grain products, is almost cosmopolitan and its distribution is poorly understood due to its synonym with <italic><tp:taxon-name><tp:taxon-name-part taxon-name-part-type="genus" reg="Carpophilus">Carpophilus</tp:taxon-name-part><tp:taxon-name-part taxon-name-part-type="species" reg="freemani">freemani</tp:taxon-name-part></tp:taxon-name></italic> Dobson, 1956 (<xref ref-type="bibr" rid="B16">Kirejtshuk 1996</xref>). <xref ref-type="bibr" rid="B29">Peck and Thomas (1998)</xref> mention that this species has been recorded in the United States and <xref ref-type="bibr" rid="B31">Price (2003)</xref> provides records for the state of Wisconsin. <tp:taxon-name><tp:taxon-name-part taxon-name-part-type="genus" reg="Carpophilus">Carpophilus</tp:taxon-name-part> (<tp:taxon-name-part taxon-name-part-type="subgenus" reg="Myothorax">Myothorax</tp:taxon-name-part>) <tp:taxon-name-part taxon-name-part-type="species" reg="nepos">nepos</tp:taxon-name-part></tp:taxon-name> has not been recorded in Canada according to <xref ref-type="bibr" rid="B2">Bousquet et al. (2013)</xref>.</p></tp:treatment-sec><tp:treatment-sec sec-type="New records" id="SECID0ECKBG"><title>New records.</title><p><bold>Canada, Ontario</bold>: Windsor, <abbrev xmlns:xlink="http://www.w3.org/1999/xlink" xlink:title="Ontario" id="ABBRID0EKKBG" xlink:type="simple">ON</abbrev>, Maidstone Conservation Area off lakeshore Rd. 209, <named-content xmlns:xlink="http://www.w3.org/1999/xlink" content-type="dwc:verbatimCoordinates" xlink:type="simple"><named-content content-type="geo-json" specific-use="{&#34;type&#34;:&#34;Point&#34;,&#34;coordinates&#34;:[-82.791100,42.213000]}" id="NCID0ERKBG" xlink:type="simple">42.2130°N, 82.7911°W</named-content></named-content>, 15-v-2018, wind-oriented funnel trap, hardwood forest next to <italic><tp:taxon-name><tp:taxon-name-part taxon-name-part-type="genus" reg="Quercus">Quercus</tp:taxon-name-part></tp:taxon-name></italic> sp. (1, <abbrev xmlns:xlink="http://www.w3.org/1999/xlink" xlink:title="Ontario Forest Research Institute" id="ABBRID0E4KBG" xlink:type="simple">OFRI</abbrev>).</p><p>Ottawa, <abbrev xmlns:xlink="http://www.w3.org/1999/xlink" xlink:title="Ontario" id="ABBRID0EDLBG" xlink:type="simple">ON</abbrev>, Elmhurst Park, off Alpine Ave, <named-content xmlns:xlink="http://www.w3.org/1999/xlink" content-type="dwc:verbatimCoordinates" xlink:type="simple"><named-content content-type="geo-json" specific-use="{&#34;type&#34;:&#34;Point&#34;,&#34;coordinates&#34;:[-75.786100,45.359100]}" id="NCID0EKLBG" xlink:type="simple">45.3591°N, 75.7861°W</named-content></named-content>, 23-viii-2019, wind-oriented funnel trap, in a hardwood forest next to <italic><tp:taxon-name><tp:taxon-name-part taxon-name-part-type="genus" reg="Quercus">Quercus</tp:taxon-name-part></tp:taxon-name></italic> sp. (2, <abbrev xmlns:xlink="http://www.w3.org/1999/xlink" xlink:title="Ontario Forest Research Institute" id="ABBRID0EWLBG" xlink:type="simple">OFRI</abbrev>).</p><p>Hamilton, <abbrev xmlns:xlink="http://www.w3.org/1999/xlink" xlink:title="Ontario" id="ABBRID0E3LBG" xlink:type="simple">ON</abbrev>, Royal Botanical Gardens, off Homestead Ave, <named-content xmlns:xlink="http://www.w3.org/1999/xlink" content-type="dwc:verbatimCoordinates" xlink:type="simple"><named-content content-type="geo-json" specific-use="{&#34;type&#34;:&#34;Point&#34;,&#34;coordinates&#34;:[-79.906900,43.288200]}" id="NCID0EDMBG" xlink:type="simple">43.2882°N, 79.9069°W</named-content></named-content>, 3-vii-2019 (1, <abbrev xmlns:xlink="http://www.w3.org/1999/xlink" xlink:title="Ontario Forest Research Institute" id="ABBRID0EIMBG" xlink:type="simple">OFRI</abbrev>); ibidem, 18-ix-2019 (1, <abbrev xmlns:xlink="http://www.w3.org/1999/xlink" xlink:title="Ontario Forest Research Institute" id="ABBRID0EMMBG" xlink:type="simple">OFRI</abbrev>); ibidem, 2-x-2019 (2, <abbrev xmlns:xlink="http://www.w3.org/1999/xlink" xlink:title="Ontario Forest Research Institute" id="ABBRID0EQMBG" xlink:type="simple">OFRI</abbrev>). All samples taken from wind-oriented funnel traps, in a planted hardwood forest, next to <italic><tp:taxon-name><tp:taxon-name-part taxon-name-part-type="genus" reg="Quercus">Quercus</tp:taxon-name-part></tp:taxon-name></italic> sp.</p><p>London, <abbrev xmlns:xlink="http://www.w3.org/1999/xlink" xlink:title="Ontario" id="ABBRID0E4MBG" xlink:type="simple">ON</abbrev>, Fanshawe Conservation Area off Fanshawe Park Rd, East, <named-content xmlns:xlink="http://www.w3.org/1999/xlink" content-type="dwc:verbatimCoordinates" xlink:type="simple"><named-content content-type="geo-json" specific-use="{&#34;type&#34;:&#34;Point&#34;,&#34;coordinates&#34;:[-81.181800,43.050700]}" id="NCID0EENBG" xlink:type="simple">43.0507°N, 81.1818°W</named-content></named-content>, 4-ix-2019 (1, <abbrev xmlns:xlink="http://www.w3.org/1999/xlink" xlink:title="Ontario Forest Research Institute" id="ABBRID0EJNBG" xlink:type="simple">OFRI</abbrev>); ibidem, 11-ix-2019 (1, <abbrev xmlns:xlink="http://www.w3.org/1999/xlink" xlink:title="Ontario Forest Research Institute" id="ABBRID0ENNBG" xlink:type="simple">OFRI</abbrev>); ibidem, 24-ix-2019 (1, <abbrev xmlns:xlink="http://www.w3.org/1999/xlink" xlink:title="Ontario Forest Research Institute" id="ABBRID0ERNBG" xlink:type="simple">OFRI</abbrev>). All samples taken from wind-oriented funnel traps, in a plantation forest, next to <italic><tp:taxon-name><tp:taxon-name-part taxon-name-part-type="genus" reg="Quercus">Quercus</tp:taxon-name-part></tp:taxon-name></italic> sp.</p><p>Guelph, <abbrev xmlns:xlink="http://www.w3.org/1999/xlink" xlink:title="Ontario" id="ABBRID0E5NBG" xlink:type="simple">ON</abbrev>, The Arboretum, University of Guelph, <named-content xmlns:xlink="http://www.w3.org/1999/xlink" content-type="dwc:verbatimCoordinates" xlink:type="simple"><named-content content-type="geo-json" specific-use="{&#34;type&#34;:&#34;Point&#34;,&#34;coordinates&#34;:[-80.220500,43.543600]}" id="NCID0EFOBG" xlink:type="simple">43.5436°N, 80.2205°W</named-content></named-content>, 3-vii-2019 (1, <abbrev xmlns:xlink="http://www.w3.org/1999/xlink" xlink:title="Ontario Forest Research Institute" id="ABBRID0EKOBG" xlink:type="simple">OFRI</abbrev>); ibidem, <named-content xmlns:xlink="http://www.w3.org/1999/xlink" content-type="dwc:verbatimCoordinates" xlink:type="simple"><named-content content-type="geo-json" specific-use="{&#34;type&#34;:&#34;Point&#34;,&#34;coordinates&#34;:[-80.220500,43.543600]}" id="NCID0EROBG" xlink:type="simple">43.5436°N, 80.2205°W</named-content></named-content>, 18-ix-2019 (1, <abbrev xmlns:xlink="http://www.w3.org/1999/xlink" xlink:title="Ontario Forest Research Institute" id="ABBRID0EWOBG" xlink:type="simple">OFRI</abbrev>). All samples taken from wind-oriented funnel traps in a <italic><tp:taxon-name><tp:taxon-name-part taxon-name-part-type="genus" reg="Quercus">Quercus</tp:taxon-name-part><tp:taxon-name-part taxon-name-part-type="species" reg="rubra">rubra</tp:taxon-name-part></tp:taxon-name></italic> plantation.</p><p>Ottawa, <abbrev xmlns:xlink="http://www.w3.org/1999/xlink" xlink:title="Ontario" id="ABBRID0EHPBG" xlink:type="simple">ON</abbrev>, Elmhurst Park, off Alpine Ave, <named-content xmlns:xlink="http://www.w3.org/1999/xlink" content-type="dwc:verbatimCoordinates" xlink:type="simple"><named-content content-type="geo-json" specific-use="{&#34;type&#34;:&#34;Point&#34;,&#34;coordinates&#34;:[-75.786100,45.359100]}" id="NCID0EOPBG" xlink:type="simple">45.3591°N, 75.7861°W</named-content></named-content>, 27-viii-2020 wind-oriented funnel trap in hardwood forest next to <italic><tp:taxon-name><tp:taxon-name-part taxon-name-part-type="genus" reg="Quercus">Quercus</tp:taxon-name-part></tp:taxon-name></italic> sp. (1, <abbrev xmlns:xlink="http://www.w3.org/1999/xlink" xlink:title="Ontario Forest Research Institute" id="ABBRID0E1PBG" xlink:type="simple">OFRI</abbrev>).</p><p>Hamilton, <abbrev xmlns:xlink="http://www.w3.org/1999/xlink" xlink:title="Ontario" id="ABBRID0EAQBG" xlink:type="simple">ON</abbrev>, Royal Botanical Gardens, off Homestead Ave, <named-content xmlns:xlink="http://www.w3.org/1999/xlink" content-type="dwc:verbatimCoordinates" xlink:type="simple"><named-content content-type="geo-json" specific-use="{&#34;type&#34;:&#34;Point&#34;,&#34;coordinates&#34;:[-79.906900,43.288200]}" id="NCID0EHQBG" xlink:type="simple">43.2882°N, 79.9069°W</named-content></named-content>, 30-vii-2020 (1, <abbrev xmlns:xlink="http://www.w3.org/1999/xlink" xlink:title="Ontario Forest Research Institute" id="ABBRID0EMQBG" xlink:type="simple">OFRI</abbrev>); ibidem, 5-viii-2020 (1, <abbrev xmlns:xlink="http://www.w3.org/1999/xlink" xlink:title="Ontario Forest Research Institute" id="ABBRID0EQQBG" xlink:type="simple">OFRI</abbrev>); ibidem, 12-viii-2020 (1, <abbrev xmlns:xlink="http://www.w3.org/1999/xlink" xlink:title="Ontario Forest Research Institute" id="ABBRID0EUQBG" xlink:type="simple">OFRI</abbrev>); ibidem, 17-ix-2020 (1, <abbrev xmlns:xlink="http://www.w3.org/1999/xlink" xlink:title="Ontario Forest Research Institute" id="ABBRID0EYQBG" xlink:type="simple">OFRI</abbrev>). All samples taken from wind-oriented funnel traps, in a planted hardwood forest, next to <italic><tp:taxon-name><tp:taxon-name-part taxon-name-part-type="genus" reg="Quercus">Quercus</tp:taxon-name-part></tp:taxon-name></italic> sp.</p><p>London, <abbrev xmlns:xlink="http://www.w3.org/1999/xlink" xlink:title="Ontario" id="ABBRID0EFRBG" xlink:type="simple">ON</abbrev>, Fanshawe Conservation Area off Fanshawe Park Rd, East, <named-content xmlns:xlink="http://www.w3.org/1999/xlink" content-type="dwc:verbatimCoordinates" xlink:type="simple"><named-content content-type="geo-json" specific-use="{&#34;type&#34;:&#34;Point&#34;,&#34;coordinates&#34;:[-81.181800,43.050700]}" id="NCID0EMRBG" xlink:type="simple">43.0507°N, 81.1818°W</named-content></named-content>, 15-vii-2020 (2, <abbrev xmlns:xlink="http://www.w3.org/1999/xlink" xlink:title="Ontario Forest Research Institute" id="ABBRID0ERRBG" xlink:type="simple">OFRI</abbrev>); ibidem, 22-vii-2020 (2, <abbrev xmlns:xlink="http://www.w3.org/1999/xlink" xlink:title="Ontario Forest Research Institute" id="ABBRID0EVRBG" xlink:type="simple">OFRI</abbrev>); ibidem, 28-x-2020 (1, <abbrev xmlns:xlink="http://www.w3.org/1999/xlink" xlink:title="Ontario Forest Research Institute" id="ABBRID0EZRBG" xlink:type="simple">OFRI</abbrev>). All samples taken from wind-oriented funnel traps, in a plantation forest, next to <italic><tp:taxon-name><tp:taxon-name-part taxon-name-part-type="genus" reg="Quercus">Quercus</tp:taxon-name-part></tp:taxon-name></italic> sp.</p><p>Guelph, <abbrev xmlns:xlink="http://www.w3.org/1999/xlink" xlink:title="Ontario" id="ABBRID0EGSBG" xlink:type="simple">ON</abbrev>, The Arboretum, University of Guelph, <named-content xmlns:xlink="http://www.w3.org/1999/xlink" content-type="dwc:verbatimCoordinates" xlink:type="simple"><named-content content-type="geo-json" specific-use="{&#34;type&#34;:&#34;Point&#34;,&#34;coordinates&#34;:[-80.220500,43.543600]}" id="NCID0ENSBG" xlink:type="simple">43.5436°N, 80.2205°W</named-content></named-content>, 12-vii-2020 (4, <abbrev xmlns:xlink="http://www.w3.org/1999/xlink" xlink:title="Ontario Forest Research Institute" id="ABBRID0ESSBG" xlink:type="simple">OFRI</abbrev>); ibidem, 10-ix-2020 (2, <abbrev xmlns:xlink="http://www.w3.org/1999/xlink" xlink:title="Ontario Forest Research Institute" id="ABBRID0EWSBG" xlink:type="simple">OFRI</abbrev>); ibidem, 24-ix-2020 (3, <abbrev xmlns:xlink="http://www.w3.org/1999/xlink" xlink:title="Ontario Forest Research Institute" id="ABBRID0E1SBG" xlink:type="simple">OFRI</abbrev>). All samples taken from wind-oriented funnel traps, in a <italic><tp:taxon-name><tp:taxon-name-part taxon-name-part-type="genus" reg="Quercus">Quercus</tp:taxon-name-part><tp:taxon-name-part taxon-name-part-type="species" reg="rubra">rubra</tp:taxon-name-part></tp:taxon-name></italic> plantation.</p></tp:treatment-sec><tp:treatment-sec sec-type="New records" id="SECID0EJTBG"><title>New records.</title><p><bold>Canada, Manitoba</bold>: Birds Hill Provincial Park, <abbrev xmlns:xlink="http://www.w3.org/1999/xlink" xlink:title="Manitoba" id="ABBRID0ERTBG" xlink:type="simple">MB</abbrev>, Roscoe Rd. <named-content xmlns:xlink="http://www.w3.org/1999/xlink" content-type="dwc:verbatimCoordinates" xlink:type="simple"><named-content content-type="geo-json" specific-use="{&#34;type&#34;:&#34;Point&#34;,&#34;coordinates&#34;:[-96.871900,50.043600]}" id="NCID0EYTBG" xlink:type="simple">50.0436°N, 96.8719°W</named-content></named-content>, 2-vii-2019, wind-oriented funnel trap, mixed hardwood forest next to <italic><tp:taxon-name><tp:taxon-name-part taxon-name-part-type="genus" reg="Quercus">Quercus</tp:taxon-name-part></tp:taxon-name></italic> sp. (2, <abbrev xmlns:xlink="http://www.w3.org/1999/xlink" xlink:title="Ontario Forest Research Institute" id="ABBRID0EEUBG" xlink:type="simple">OFRI</abbrev>).</p><p>Beaudry Provincial Park, <abbrev xmlns:xlink="http://www.w3.org/1999/xlink" xlink:title="Manitoba" id="ABBRID0EKUBG" xlink:type="simple">MB</abbrev>, Roblin Blvd, <named-content xmlns:xlink="http://www.w3.org/1999/xlink" content-type="dwc:verbatimCoordinates" xlink:type="simple"><named-content content-type="geo-json" specific-use="{&#34;type&#34;:&#34;Point&#34;,&#34;coordinates&#34;:[-97.463800,49.857600]}" id="NCID0ERUBG" xlink:type="simple">49.8576°N, 97.4638°W</named-content></named-content>, 11-vi-2019, wind-oriented funnel trap, riparian hardwood forest next to <italic><tp:taxon-name><tp:taxon-name-part taxon-name-part-type="genus" reg="Quercus">Quercus</tp:taxon-name-part></tp:taxon-name></italic> sp. (2, <abbrev xmlns:xlink="http://www.w3.org/1999/xlink" xlink:title="Ontario Forest Research Institute" id="ABBRID0E4UBG" xlink:type="simple">OFRI</abbrev>).</p><p>Winnipeg, <abbrev xmlns:xlink="http://www.w3.org/1999/xlink" xlink:title="Manitoba" id="ABBRID0EDVBG" xlink:type="simple">MB</abbrev>, Winnipeg James Armstrong Richardson International Airport off Wihuri Rd., <named-content xmlns:xlink="http://www.w3.org/1999/xlink" content-type="dwc:verbatimCoordinates" xlink:type="simple"><named-content content-type="geo-json" specific-use="{&#34;type&#34;:&#34;Point&#34;,&#34;coordinates&#34;:[-97.253800,49.899600]}" id="NCID0EKVBG" xlink:type="simple">49.8996°N, 97.2538°W</named-content></named-content>, 11-vi-2019 (1, <abbrev xmlns:xlink="http://www.w3.org/1999/xlink" xlink:title="Ontario Forest Research Institute" id="ABBRID0EPVBG" xlink:type="simple">OFRI</abbrev>); ibidem, 25-vi-2019 (1, <abbrev xmlns:xlink="http://www.w3.org/1999/xlink" xlink:title="Ontario Forest Research Institute" id="ABBRID0ETVBG" xlink:type="simple">OFRI</abbrev>); ibidem, 14-viii-2019 (2, <abbrev xmlns:xlink="http://www.w3.org/1999/xlink" xlink:title="Ontario Forest Research Institute" id="ABBRID0EXVBG" xlink:type="simple">OFRI</abbrev>); ibidem, 22-viii-2019 (1, <abbrev xmlns:xlink="http://www.w3.org/1999/xlink" xlink:title="Ontario Forest Research Institute" id="ABBRID0E2VBG" xlink:type="simple">OFRI</abbrev>). All samples taken from wind-oriented funnel traps, in a mixed hardwood forest next to <italic><tp:taxon-name><tp:taxon-name-part taxon-name-part-type="genus" reg="Quercus">Quercus</tp:taxon-name-part></tp:taxon-name></italic> sp.</p><p>Saint Malo, <abbrev xmlns:xlink="http://www.w3.org/1999/xlink" xlink:title="Manitoba" id="ABBRID0EIWBG" xlink:type="simple">MB</abbrev>, St Malo Provincial Park, <named-content xmlns:xlink="http://www.w3.org/1999/xlink" content-type="dwc:verbatimCoordinates" xlink:type="simple"><named-content content-type="geo-json" specific-use="{&#34;type&#34;:&#34;Point&#34;,&#34;coordinates&#34;:[-96.935500,49.322900]}" id="NCID0EPWBG" xlink:type="simple">49.3229°N, 96.9355°W</named-content></named-content>, 3-vi-2021, wind-oriented funnel trap, mixed hardwood forest next to <italic><tp:taxon-name><tp:taxon-name-part taxon-name-part-type="genus" reg="Quercus">Quercus</tp:taxon-name-part></tp:taxon-name></italic> sp. (1, <abbrev xmlns:xlink="http://www.w3.org/1999/xlink" xlink:title="Ontario Forest Research Institute" id="ABBRID0E2WBG" xlink:type="simple">OFRI</abbrev>).</p></tp:treatment-sec><tp:treatment-sec sec-type="distribution" id="SECID0E6WBG"><title>Distribution in Canada.</title><p><bold><abbrev xmlns:xlink="http://www.w3.org/1999/xlink" xlink:title="Ontario" id="ABBRID0EGXBG" xlink:type="simple">ON</abbrev></bold>, <bold><abbrev xmlns:xlink="http://www.w3.org/1999/xlink" xlink:title="Manitoba" id="ABBRID0ELXBG" xlink:type="simple">MB</abbrev></bold> (new Canadian record).</p></tp:treatment-sec><ref-list><ref id="B16"><mixed-citation xmlns:xlink="http://www.w3.org/1999/xlink" xlink:type="simple"><person-group><name name-style="western"><surname>Kirejtshuk</surname><given-names>AG</given-names></name></person-group> (<year>1996</year>) <article-title>Some results of study on the <tp:taxon-name><tp:taxon-name-part taxon-name-part-type="family">Nitidulidae</tp:taxon-name-part></tp:taxon-name> from Namibia and adjacent territories. Part 1 (<tp:taxon-name><tp:taxon-name-part taxon-name-part-type="order">Coleoptera</tp:taxon-name-part></tp:taxon-name>, <tp:taxon-name><tp:taxon-name-part taxon-name-part-type="superfamily">Cucujoidea</tp:taxon-name-part></tp:taxon-name>, <tp:taxon-name><tp:taxon-name-part taxon-name-part-type="family">Nitidulidae</tp:taxon-name-part></tp:taxon-name>).</article-title><source>Mitteilungen aus dem Zoologischen Museum in Berlin</source><volume>72</volume>(<issue>1</issue>): <fpage>21</fpage>–<lpage>52</lpage>. <ext-link xlink:type="simple" ext-link-type="doi" xlink:href="10.1002/mmnz.19960720106">https://doi.org/10.1002/mmnz.19960720106</ext-link></mixed-citation></ref><ref id="B29"><mixed-citation xmlns:xlink="http://www.w3.org/1999/xlink" xlink:type="simple"><person-group><name name-style="western"><surname>Peck</surname><given-names>S</given-names></name><name name-style="western"><surname>Thomas</surname><given-names>M</given-names></name></person-group> (<year>1998</year>) <article-title>A distributional checklist of the beetles (<tp:taxon-name><tp:taxon-name-part taxon-name-part-type="order">Coleoptera</tp:taxon-name-part></tp:taxon-name>) of Florida and neighboring land areas.</article-title><source>Florida Department of Agriculture and Consumer Services, Gainsville</source><volume>16</volume>: <fpage>1</fpage>–<lpage>180</lpage>.</mixed-citation></ref><ref id="B31"><mixed-citation xmlns:xlink="http://www.w3.org/1999/xlink" xlink:type="simple"><person-group><name name-style="western"><surname>Price</surname><given-names>MB</given-names></name></person-group> (<year>2003</year>) <source>A comprehensive survey of the sap and short-winged flower beetles of Wisconsin (<tp:taxon-name><tp:taxon-name-part taxon-name-part-type="order">Coleoptera</tp:taxon-name-part></tp:taxon-name>: <tp:taxon-name><tp:taxon-name-part taxon-name-part-type="family">Nitidulidae</tp:taxon-name-part></tp:taxon-name>, <tp:taxon-name><tp:taxon-name-part taxon-name-part-type="family">Kateretidae</tp:taxon-name-part></tp:taxon-name>). M.Sc. thesis.</source><publisher-name>University of Wisconsin-Madison</publisher-name>, <publisher-loc>Madison, Wisconsin</publisher-loc>, <size units="page">407 pp</size>.</mixed-citation></ref><ref id="B2"><mixed-citation xmlns:xlink="http://www.w3.org/1999/xlink" xlink:type="simple"><person-group><name name-style="western"><surname>Bousquet</surname><given-names>Y</given-names></name><name name-style="western"><surname>Bouchard</surname><given-names>P</given-names></name><name name-style="western"><surname>Davies</surname><given-names>AE</given-names></name><name name-style="western"><surname>Sikes</surname><given-names>DS</given-names></name></person-group> (<year>2013</year>) <source>Checklist of beetles (<tp:taxon-name><tp:taxon-name-part taxon-name-part-type="order">Coleoptera</tp:taxon-name-part></tp:taxon-name>) of Canada and Alaska (2<sup>nd</sup> edn.).</source><publisher-name>Pensoft</publisher-name>, <publisher-loc>Sofia</publisher-loc>, <size units="page">402 pp</size>. <ext-link xlink:type="simple" ext-link-type="doi" xlink:href="10.3897/zookeys.360.4742">https://doi.org/10.3897/zookeys.360.4742</ext-link></mixed-citation></ref></ref-list></tp:taxon-treatment>
