# Supplementary material for: ﻿New records of Nitidulidae (Nitidulidae, Coleoptera) species in Canada, Ontario, and Manitoba
Source: Zookeys. 2023 Mar 24;1156:33–52. doi: 10.3897/zookeys.1156.94589 (PMC10208604; doi:10.3897/zookeys.1156.94589)
Supplement: XML Treatment for Carpophilus (Megacarpolus) sayi [file zookeys.1156.94589-treatment5.xml]

<!DOCTYPE tp:taxon-treatment
  PUBLIC "-//TaxonX//DTD Taxonomic Treatment Publishing DTD v0 20100105//EN" "tax-treatment-NSO.dtd">
<tp:taxon-treatment xmlns:tp="http://www.plazi.org/taxpub"><tp:treatment-meta><kwd-group><label>Taxon classification</label><kwd>
                  <named-content content-type="kingdom">Animalia</named-content>
                </kwd><kwd>
                  <named-content content-type="order">Coleoptera</named-content>
                </kwd><kwd>
                  <named-content content-type="family">Nitidulidae</named-content>
                </kwd></kwd-group><mixed-citation publication-type="journal"><person-group><name><surname>Reed</surname><given-names>Sharon E.</given-names></name><name><surname>Dutkiewicz</surname><given-names>David</given-names></name><name><surname>Ross</surname><given-names>Fiona</given-names></name><name><surname>Llewellyn</surname><given-names>Jennifer</given-names></name><name><surname>Fraser</surname><given-names>Hannah</given-names></name></person-group><article-title>﻿New records of <tp:taxon-name><tp:taxon-name-part taxon-name-part-type="family">Nitidulidae</tp:taxon-name-part></tp:taxon-name> (<tp:taxon-name><tp:taxon-name-part taxon-name-part-type="family">Nitidulidae</tp:taxon-name-part></tp:taxon-name>, <tp:taxon-name><tp:taxon-name-part taxon-name-part-type="order">Coleoptera</tp:taxon-name-part></tp:taxon-name>) species in Canada, Ontario, and Manitoba</article-title><source>Zookeys</source><day>24</day><month>03</month><year>2023</year><volume>1156</volume><fpage>33</fpage><lpage>52</lpage><pub-id pub-id-type="doi">10.3897/zookeys.1156.94589</pub-id></mixed-citation></tp:treatment-meta><tp:nomenclature><label>﻿</label><tp:taxon-name><object-id xmlns:xlink="http://www.w3.org/1999/xlink" content-type="arpha" xlink:type="simple">E4F2B614-DD99-501A-93D0-34202C1264AC</object-id><tp:taxon-name-part taxon-name-part-type="genus" reg="Carpophilus">Carpophilus</tp:taxon-name-part> (<tp:taxon-name-part taxon-name-part-type="subgenus" reg="Megacarpolus">Megacarpolus</tp:taxon-name-part>) <tp:taxon-name-part taxon-name-part-type="species" reg="sayi">sayi</tp:taxon-name-part></tp:taxon-name><tp:taxon-authority>Parsons, 1943</tp:taxon-authority></tp:nomenclature><tp:treatment-sec sec-type="notes" id="SECID0EWYBG"><title>Notes.</title><p>Here, we report <tp:taxon-name><tp:taxon-name-part taxon-name-part-type="genus" reg="Carpophilus">Carpophilus</tp:taxon-name-part> (<tp:taxon-name-part taxon-name-part-type="subgenus" reg="Megacarpolus">Megacarpolus</tp:taxon-name-part>) <tp:taxon-name-part taxon-name-part-type="species" reg="sayi">sayi</tp:taxon-name-part></tp:taxon-name> for the first time in Ontario from 12 localities in 2018, 2019, 2020, and 2021. The species is found throughout central Canada excluding Ontario (<xref ref-type="bibr" rid="B2">Bousquet et al. 2013</xref>) and along the northern United States bordering Canada (<xref ref-type="bibr" rid="B9">Downie and Arnett 1996</xref>). These records suggest that this species could be found throughout Ontario. BugGuide does not specifically exclude Ontario from its distribution; however, <xref ref-type="bibr" rid="B9">Downie and Arnett (1996)</xref> include Ontario in their distribution description. iNaturalist does include one locality of <tp:taxon-name><tp:taxon-name-part taxon-name-part-type="genus" reg="Carpophilus">C.</tp:taxon-name-part> (<tp:taxon-name-part taxon-name-part-type="subgenus" reg="Megacarpolus">M.</tp:taxon-name-part>) <tp:taxon-name-part taxon-name-part-type="species" reg="sayi">sayi</tp:taxon-name-part></tp:taxon-name> near Kitchener, Ontario (<xref ref-type="bibr" rid="B14">Jakubowski 2021</xref>) with a photo attached. The photo submitted to <abbrev xmlns:xlink="http://www.w3.org/1999/xlink" xlink:title="iNaturalist" id="ABBRID0EI1BG" xlink:type="simple">IN</abbrev> could be <tp:taxon-name><tp:taxon-name-part taxon-name-part-type="genus" reg="Carpophilus">Carpophilus</tp:taxon-name-part> (<tp:taxon-name-part taxon-name-part-type="subgenus" reg="Megacarpolus">Megacarpolus</tp:taxon-name-part>) <tp:taxon-name-part taxon-name-part-type="species" reg="sayi">sayi</tp:taxon-name-part></tp:taxon-name> or <tp:taxon-name><tp:taxon-name-part taxon-name-part-type="genus" reg="Carpophilus">C.</tp:taxon-name-part> (<tp:taxon-name-part taxon-name-part-type="subgenus" reg="Megacarpolus">M.</tp:taxon-name-part>) <tp:taxon-name-part taxon-name-part-type="species" reg="lugubris">lugubris</tp:taxon-name-part></tp:taxon-name>. The two species sometimes look similar enough that <xref ref-type="bibr" rid="B28">Parsons (1943)</xref> suggested they could hybridize. According to <xref ref-type="bibr" rid="B28">Parsons (1943)</xref> the males of <tp:taxon-name><tp:taxon-name-part taxon-name-part-type="genus" reg="Carpophilus">C.</tp:taxon-name-part> (<tp:taxon-name-part taxon-name-part-type="subgenus" reg="Megacarpolus">M.</tp:taxon-name-part>) <tp:taxon-name-part taxon-name-part-type="species" reg="lugubris">lugubris</tp:taxon-name-part></tp:taxon-name> have two, deep, circular depressions on the hypopygidium and females have a pygidium that is blunt carinate, shining, and tuberculiform at the apex. In contrast, the males of <tp:taxon-name><tp:taxon-name-part taxon-name-part-type="genus" reg="Carpophilus">C.</tp:taxon-name-part> (<tp:taxon-name-part taxon-name-part-type="subgenus" reg="Megacarpolus">M.</tp:taxon-name-part>) <tp:taxon-name-part taxon-name-part-type="species" reg="sayi">sayi</tp:taxon-name-part></tp:taxon-name> have two, large, vague, shallow depression on the hind margin of their hypopygidium and females have a distinct, blunt carina on the pygidium (<xref ref-type="bibr" rid="B28">Parsons 1943</xref>). <xref ref-type="bibr" rid="B31">Price (2003)</xref> also points out that <tp:taxon-name><tp:taxon-name-part taxon-name-part-type="genus" reg="Carpophilus">C.</tp:taxon-name-part> (<tp:taxon-name-part taxon-name-part-type="subgenus" reg="Megacarpolus">M.</tp:taxon-name-part>) <tp:taxon-name-part taxon-name-part-type="species" reg="sayi">sayi</tp:taxon-name-part></tp:taxon-name> has rectangular humeral angles while the elytral humerals of <tp:taxon-name><tp:taxon-name-part taxon-name-part-type="genus" reg="Carpophilus">C.</tp:taxon-name-part> (<tp:taxon-name-part taxon-name-part-type="subgenus" reg="Megacarpolus">M.</tp:taxon-name-part>) <tp:taxon-name-part taxon-name-part-type="species" reg="lugubris">lugubris</tp:taxon-name-part></tp:taxon-name> are rounded or obtuse.</p></tp:treatment-sec><tp:treatment-sec sec-type="New records" id="SECID0EQ4BG"><title>New records.</title><p><bold>Ontario</bold>: Sault Ste. Marie, <abbrev xmlns:xlink="http://www.w3.org/1999/xlink" xlink:title="Ontario" id="ABBRID0EY4BG" xlink:type="simple">ON</abbrev>, Wattswood Park and Ski Trails off Mt. Pleasant Ct., <named-content xmlns:xlink="http://www.w3.org/1999/xlink" content-type="dwc:verbatimCoordinates" xlink:type="simple"><named-content content-type="geo-json" specific-use="{&#34;type&#34;:&#34;Point&#34;,&#34;coordinates&#34;:[-84.252700,46.335600]}" id="NCID0E64BG" xlink:type="simple">46.3356°N, 84.2527°W</named-content></named-content>, 14-v-2018 (10, <abbrev xmlns:xlink="http://www.w3.org/1999/xlink" xlink:title="Ontario Forest Research Institute" id="ABBRID0EE5BG" xlink:type="simple">OFRI</abbrev>); ibidem, 20-v-2018 (11, <abbrev xmlns:xlink="http://www.w3.org/1999/xlink" xlink:title="Ontario Forest Research Institute" id="ABBRID0EI5BG" xlink:type="simple">OFRI</abbrev>); ibidem, 27-v-2018 (123, <abbrev xmlns:xlink="http://www.w3.org/1999/xlink" xlink:title="Ontario Forest Research Institute" id="ABBRID0EM5BG" xlink:type="simple">OFRI</abbrev>); ibidem,, 6-vi-2018 (31, <abbrev xmlns:xlink="http://www.w3.org/1999/xlink" xlink:title="Ontario Forest Research Institute" id="ABBRID0EQ5BG" xlink:type="simple">OFRI</abbrev>); ibidem, 10-vi-2018 (4, <abbrev xmlns:xlink="http://www.w3.org/1999/xlink" xlink:title="Ontario Forest Research Institute" id="ABBRID0EU5BG" xlink:type="simple">OFRI</abbrev>); ibidem, 25-vi-2018 (11, <abbrev xmlns:xlink="http://www.w3.org/1999/xlink" xlink:title="Ontario Forest Research Institute" id="ABBRID0EY5BG" xlink:type="simple">OFRI</abbrev>); ibidem, 1-vii-2018 (1, <abbrev xmlns:xlink="http://www.w3.org/1999/xlink" xlink:title="Ontario Forest Research Institute" id="ABBRID0E35BG" xlink:type="simple">OFRI</abbrev>); ibidem, 4-vii-2018 (3, <abbrev xmlns:xlink="http://www.w3.org/1999/xlink" xlink:title="Ontario Forest Research Institute" id="ABBRID0EA6BG" xlink:type="simple">OFRI</abbrev>); ibidem, 11-vii-2018 (1, <abbrev xmlns:xlink="http://www.w3.org/1999/xlink" xlink:title="Ontario Forest Research Institute" id="ABBRID0EE6BG" xlink:type="simple">OFRI</abbrev>); ibidem, 18-vii-2018 (2, <abbrev xmlns:xlink="http://www.w3.org/1999/xlink" xlink:title="Ontario Forest Research Institute" id="ABBRID0EI6BG" xlink:type="simple">OFRI</abbrev>); ibidem, 28-vii-2018 (15, <abbrev xmlns:xlink="http://www.w3.org/1999/xlink" xlink:title="Ontario Forest Research Institute" id="ABBRID0EM6BG" xlink:type="simple">OFRI</abbrev>). All samples were taken from wind-oriented funnel traps, in a mixed hardwood forest, next to <italic><tp:taxon-name><tp:taxon-name-part taxon-name-part-type="genus" reg="Quercus">Quercus</tp:taxon-name-part></tp:taxon-name></italic> sp.</p><p>Peterborough, <abbrev xmlns:xlink="http://www.w3.org/1999/xlink" xlink:title="Ontario" id="ABBRID0EZ6BG" xlink:type="simple">ON</abbrev> Northumberland County Forest off Dunbar Rd., 17-v-2018 (5, <abbrev xmlns:xlink="http://www.w3.org/1999/xlink" xlink:title="Ontario Forest Research Institute" id="ABBRID0E46BG" xlink:type="simple">OFRI</abbrev>); ibidem, 24-v-2018 (15, <abbrev xmlns:xlink="http://www.w3.org/1999/xlink" xlink:title="Ontario Forest Research Institute" id="ABBRID0ECAAI" xlink:type="simple">OFRI</abbrev>); ibidem, 31-v-2018 (11, <abbrev xmlns:xlink="http://www.w3.org/1999/xlink" xlink:title="Ontario Forest Research Institute" id="ABBRID0EGAAI" xlink:type="simple">OFRI</abbrev>); ibidem, 14-vi-2018 (20, <abbrev xmlns:xlink="http://www.w3.org/1999/xlink" xlink:title="Ontario Forest Research Institute" id="ABBRID0EKAAI" xlink:type="simple">OFRI</abbrev>); ibidem, 19-vi-2018 (18, <abbrev xmlns:xlink="http://www.w3.org/1999/xlink" xlink:title="Ontario Forest Research Institute" id="ABBRID0EOAAI" xlink:type="simple">OFRI</abbrev>); ibidem, 29-vi-2018 (6, <abbrev xmlns:xlink="http://www.w3.org/1999/xlink" xlink:title="Ontario Forest Research Institute" id="ABBRID0ESAAI" xlink:type="simple">OFRI</abbrev>); ibidem, 6-vii-2018 (25, <abbrev xmlns:xlink="http://www.w3.org/1999/xlink" xlink:title="Ontario Forest Research Institute" id="ABBRID0EWAAI" xlink:type="simple">OFRI</abbrev>); ibidem, 13-vii-2018 (4, <abbrev xmlns:xlink="http://www.w3.org/1999/xlink" xlink:title="Ontario Forest Research Institute" id="ABBRID0E1AAI" xlink:type="simple">OFRI</abbrev>); ibidem, 19-vii-2018 (1, <abbrev xmlns:xlink="http://www.w3.org/1999/xlink" xlink:title="Ontario Forest Research Institute" id="ABBRID0E5AAI" xlink:type="simple">OFRI</abbrev>); ibidem, 26-vii-2018 (4, <abbrev xmlns:xlink="http://www.w3.org/1999/xlink" xlink:title="Ontario Forest Research Institute" id="ABBRID0ECBAI" xlink:type="simple">OFRI</abbrev>). All samples were taken from wind-oriented funnel traps, in a mixed hardwood forest, next to <italic><tp:taxon-name><tp:taxon-name-part taxon-name-part-type="genus" reg="Quercus">Quercus</tp:taxon-name-part></tp:taxon-name></italic> sp.</p><p>Sault Ste. Marie, <abbrev xmlns:xlink="http://www.w3.org/1999/xlink" xlink:title="Ontario" id="ABBRID0EPBAI" xlink:type="simple">ON</abbrev>, Hiawatha Highlands off Fish Hatchery Rd., <named-content xmlns:xlink="http://www.w3.org/1999/xlink" content-type="dwc:verbatimCoordinates" xlink:type="simple"><named-content content-type="geo-json" specific-use="{&#34;type&#34;:&#34;Point&#34;,&#34;coordinates&#34;:[-84.170500,46.343600]}" id="NCID0EWBAI" xlink:type="simple">46.3436°N, 84.1705°W</named-content></named-content>, 15-v-2019 (2, <abbrev xmlns:xlink="http://www.w3.org/1999/xlink" xlink:title="Ontario Forest Research Institute" id="ABBRID0E2BAI" xlink:type="simple">OFRI</abbrev>); ibidem, 29-v-2019 (28, <abbrev xmlns:xlink="http://www.w3.org/1999/xlink" xlink:title="Ontario Forest Research Institute" id="ABBRID0E6BAI" xlink:type="simple">OFRI</abbrev>); ibidem, 5-vi-2019 (7, <abbrev xmlns:xlink="http://www.w3.org/1999/xlink" xlink:title="Ontario Forest Research Institute" id="ABBRID0EDCAI" xlink:type="simple">OFRI</abbrev>); ibidem, 12-vi-2019 (90, <abbrev xmlns:xlink="http://www.w3.org/1999/xlink" xlink:title="Ontario Forest Research Institute" id="ABBRID0EHCAI" xlink:type="simple">OFRI</abbrev>); ibidem, 19-vi-2019 (16, <abbrev xmlns:xlink="http://www.w3.org/1999/xlink" xlink:title="Ontario Forest Research Institute" id="ABBRID0ELCAI" xlink:type="simple">OFRI</abbrev>); ibidem, 26-vi-2019 (10, <abbrev xmlns:xlink="http://www.w3.org/1999/xlink" xlink:title="Ontario Forest Research Institute" id="ABBRID0EPCAI" xlink:type="simple">OFRI</abbrev>); ibidem, 3-vii-2019 (4, <abbrev xmlns:xlink="http://www.w3.org/1999/xlink" xlink:title="Ontario Forest Research Institute" id="ABBRID0ETCAI" xlink:type="simple">OFRI</abbrev>); ibidem, 9-vii-2019 (1, <abbrev xmlns:xlink="http://www.w3.org/1999/xlink" xlink:title="Ontario Forest Research Institute" id="ABBRID0EXCAI" xlink:type="simple">OFRI</abbrev>); ibidem, 17-vii-2019 (6, <abbrev xmlns:xlink="http://www.w3.org/1999/xlink" xlink:title="Ontario Forest Research Institute" id="ABBRID0E2CAI" xlink:type="simple">OFRI</abbrev>); ibidem, 31-vii-2019 (4, <abbrev xmlns:xlink="http://www.w3.org/1999/xlink" xlink:title="Ontario Forest Research Institute" id="ABBRID0E6CAI" xlink:type="simple">OFRI</abbrev>); ibidem, 8-viii-2019 (4, <abbrev xmlns:xlink="http://www.w3.org/1999/xlink" xlink:title="Ontario Forest Research Institute" id="ABBRID0EDDAI" xlink:type="simple">OFRI</abbrev>); ibidem, 14-viii-2019 (16, <abbrev xmlns:xlink="http://www.w3.org/1999/xlink" xlink:title="Ontario Forest Research Institute" id="ABBRID0EHDAI" xlink:type="simple">OFRI</abbrev>); ibidem, 21-viii-2019 (3, <abbrev xmlns:xlink="http://www.w3.org/1999/xlink" xlink:title="Ontario Forest Research Institute" id="ABBRID0ELDAI" xlink:type="simple">OFRI</abbrev>); ibidem, 28-viii-2019 (2, <abbrev xmlns:xlink="http://www.w3.org/1999/xlink" xlink:title="Ontario Forest Research Institute" id="ABBRID0EPDAI" xlink:type="simple">OFRI</abbrev>). All samples were taken from wind-oriented funnel traps, in mixed hardwood forest, next to <italic><tp:taxon-name><tp:taxon-name-part taxon-name-part-type="genus" reg="Quercus">Quercus</tp:taxon-name-part></tp:taxon-name></italic> sp.</p><p>Ottawa, <abbrev xmlns:xlink="http://www.w3.org/1999/xlink" xlink:title="Ontario" id="ABBRID0E3DAI" xlink:type="simple">ON</abbrev>, Elmhurst Park, off Alpine Ave,<named-content xmlns:xlink="http://www.w3.org/1999/xlink" content-type="dwc:verbatimCoordinates" xlink:type="simple"><named-content content-type="geo-json" specific-use="{&#34;type&#34;:&#34;Point&#34;,&#34;coordinates&#34;:[-75.786100,45.359100]}" id="NCID0EDEAI" xlink:type="simple"> 45.3591°N, 75.7861°W</named-content></named-content>, 8-v-2019 (1, <abbrev xmlns:xlink="http://www.w3.org/1999/xlink" xlink:title="Ontario Forest Research Institute" id="ABBRID0EIEAI" xlink:type="simple">OFRI</abbrev>); ibidem, 12-vi-2019 (1, <abbrev xmlns:xlink="http://www.w3.org/1999/xlink" xlink:title="Ontario Forest Research Institute" id="ABBRID0EMEAI" xlink:type="simple">OFRI</abbrev>); ibidem, 25-vi-2019 (1, <abbrev xmlns:xlink="http://www.w3.org/1999/xlink" xlink:title="Ontario Forest Research Institute" id="ABBRID0EQEAI" xlink:type="simple">OFRI</abbrev>); ibidem, 31-vii-2019 (1, <abbrev xmlns:xlink="http://www.w3.org/1999/xlink" xlink:title="Ontario Forest Research Institute" id="ABBRID0EUEAI" xlink:type="simple">OFRI</abbrev>); ibidem, 7-viii-2019 (1, <abbrev xmlns:xlink="http://www.w3.org/1999/xlink" xlink:title="Ontario Forest Research Institute" id="ABBRID0EYEAI" xlink:type="simple">OFRI</abbrev>). All samples were taken from wind-oriented funnel traps, in a hardwood forest, next to <italic><tp:taxon-name><tp:taxon-name-part taxon-name-part-type="genus" reg="Quercus">Quercus</tp:taxon-name-part></tp:taxon-name></italic> sp.</p><p>Hamilton, <abbrev xmlns:xlink="http://www.w3.org/1999/xlink" xlink:title="Ontario" id="ABBRID0EFFAI" xlink:type="simple">ON</abbrev>, Royal Botanical Gardens, off Homestead Ave, <named-content xmlns:xlink="http://www.w3.org/1999/xlink" content-type="dwc:verbatimCoordinates" xlink:type="simple"><named-content content-type="geo-json" specific-use="{&#34;type&#34;:&#34;Point&#34;,&#34;coordinates&#34;:[-79.906900,43.288200]}" id="NCID0EMFAI" xlink:type="simple">43.2882°N, 79.9069°W</named-content></named-content>, 22-v-2019 (3, <abbrev xmlns:xlink="http://www.w3.org/1999/xlink" xlink:title="Ontario Forest Research Institute" id="ABBRID0ERFAI" xlink:type="simple">OFRI</abbrev>); ibidem, 29-v-2019 (61, <abbrev xmlns:xlink="http://www.w3.org/1999/xlink" xlink:title="Ontario Forest Research Institute" id="ABBRID0EVFAI" xlink:type="simple">OFRI</abbrev>); ibidem, 5-vi-2019 (6, <abbrev xmlns:xlink="http://www.w3.org/1999/xlink" xlink:title="Ontario Forest Research Institute" id="ABBRID0EZFAI" xlink:type="simple">OFRI</abbrev>); ibidem, 12-vi-2019 (3, <abbrev xmlns:xlink="http://www.w3.org/1999/xlink" xlink:title="Ontario Forest Research Institute" id="ABBRID0E4FAI" xlink:type="simple">OFRI</abbrev>); ibidem, 19-vi-2019 (12, <abbrev xmlns:xlink="http://www.w3.org/1999/xlink" xlink:title="Ontario Forest Research Institute" id="ABBRID0EBGAI" xlink:type="simple">OFRI</abbrev>); ibidem, 26-vi-2019 (1, <abbrev xmlns:xlink="http://www.w3.org/1999/xlink" xlink:title="Ontario Forest Research Institute" id="ABBRID0EFGAI" xlink:type="simple">OFRI</abbrev>); ibidem, 3-vii-2019 (5, <abbrev xmlns:xlink="http://www.w3.org/1999/xlink" xlink:title="Ontario Forest Research Institute" id="ABBRID0EJGAI" xlink:type="simple">OFRI</abbrev>); ibidem, 10-vii-2019 (1, <abbrev xmlns:xlink="http://www.w3.org/1999/xlink" xlink:title="Ontario Forest Research Institute" id="ABBRID0ENGAI" xlink:type="simple">OFRI</abbrev>). All samples were taken from wind-oriented funnel traps, in a planted hardwood forest, next to <italic><tp:taxon-name><tp:taxon-name-part taxon-name-part-type="genus" reg="Quercus">Quercus</tp:taxon-name-part></tp:taxon-name></italic> sp.</p><p>North Bay, <abbrev xmlns:xlink="http://www.w3.org/1999/xlink" xlink:title="Ontario" id="ABBRID0E1GAI" xlink:type="simple">ON</abbrev>, Canadore College trails, off College Dr., <named-content xmlns:xlink="http://www.w3.org/1999/xlink" content-type="dwc:verbatimCoordinates" xlink:type="simple"><named-content content-type="geo-json" specific-use="{&#34;type&#34;:&#34;Point&#34;,&#34;coordinates&#34;:[-79.503300,46.342700]}" id="NCID0EBHAI" xlink:type="simple">46.3427°N, 79.5033°W</named-content></named-content>, 30-v-2019 (15, <abbrev xmlns:xlink="http://www.w3.org/1999/xlink" xlink:title="Ontario Forest Research Institute" id="ABBRID0EGHAI" xlink:type="simple">OFRI</abbrev>); ibidem, 6-vi-2019 (5, <abbrev xmlns:xlink="http://www.w3.org/1999/xlink" xlink:title="Ontario Forest Research Institute" id="ABBRID0EKHAI" xlink:type="simple">OFRI</abbrev>); ibidem, 13-vi-2019 (70, <abbrev xmlns:xlink="http://www.w3.org/1999/xlink" xlink:title="Ontario Forest Research Institute" id="ABBRID0EOHAI" xlink:type="simple">OFRI</abbrev>); ibidem, 20-vi-2019 (10, <abbrev xmlns:xlink="http://www.w3.org/1999/xlink" xlink:title="Ontario Forest Research Institute" id="ABBRID0ESHAI" xlink:type="simple">OFRI</abbrev>); ibidem, 27-vi-2019 (10, <abbrev xmlns:xlink="http://www.w3.org/1999/xlink" xlink:title="Ontario Forest Research Institute" id="ABBRID0EWHAI" xlink:type="simple">OFRI</abbrev>); ibidem, 4-vii-2019 (8, <abbrev xmlns:xlink="http://www.w3.org/1999/xlink" xlink:title="Ontario Forest Research Institute" id="ABBRID0E1HAI" xlink:type="simple">OFRI</abbrev>); ibidem, 11-vii-2019 (3, <abbrev xmlns:xlink="http://www.w3.org/1999/xlink" xlink:title="Ontario Forest Research Institute" id="ABBRID0E5HAI" xlink:type="simple">OFRI</abbrev>); ibidem, 18-vii-2019 (5, <abbrev xmlns:xlink="http://www.w3.org/1999/xlink" xlink:title="Ontario Forest Research Institute" id="ABBRID0ECIAI" xlink:type="simple">OFRI</abbrev>); ibidem, 25-vii-2019 (1, <abbrev xmlns:xlink="http://www.w3.org/1999/xlink" xlink:title="Ontario Forest Research Institute" id="ABBRID0EGIAI" xlink:type="simple">OFRI</abbrev>); ibidem, 12-ix-2019 (1, <abbrev xmlns:xlink="http://www.w3.org/1999/xlink" xlink:title="Ontario Forest Research Institute" id="ABBRID0EKIAI" xlink:type="simple">OFRI</abbrev>). All samples were taken from wind-oriented funnel traps, in a mixed hardwood forest, next to <italic><tp:taxon-name><tp:taxon-name-part taxon-name-part-type="genus" reg="Quercus">Quercus</tp:taxon-name-part></tp:taxon-name></italic> sp.</p><p>London, <abbrev xmlns:xlink="http://www.w3.org/1999/xlink" xlink:title="Ontario" id="ABBRID0EXIAI" xlink:type="simple">ON</abbrev>, Fanshawe Conservation Area off Fanshawe Park Rd, East, <named-content xmlns:xlink="http://www.w3.org/1999/xlink" content-type="dwc:verbatimCoordinates" xlink:type="simple"><named-content content-type="geo-json" specific-use="{&#34;type&#34;:&#34;Point&#34;,&#34;coordinates&#34;:[-81.181800,43.050700]}" id="NCID0E5IAI" xlink:type="simple">43.0507°N, 81.1818°W</named-content></named-content>, 15-vi-2019 (1, <abbrev xmlns:xlink="http://www.w3.org/1999/xlink" xlink:title="Ontario Forest Research Institute" id="ABBRID0EDJAI" xlink:type="simple">OFRI</abbrev>); ibidem, 26-vi-2019 (1, <abbrev xmlns:xlink="http://www.w3.org/1999/xlink" xlink:title="Ontario Forest Research Institute" id="ABBRID0EHJAI" xlink:type="simple">OFRI</abbrev>). Both samples were taken from wind-oriented funnel traps, in a mixed hardwood forest, next to <italic><tp:taxon-name><tp:taxon-name-part taxon-name-part-type="genus" reg="Quercus">Quercus</tp:taxon-name-part></tp:taxon-name></italic> sp.</p><p>Guelph, <abbrev xmlns:xlink="http://www.w3.org/1999/xlink" xlink:title="Ontario" id="ABBRID0EUJAI" xlink:type="simple">ON</abbrev>, The Arboretum, University of Guelph, <named-content xmlns:xlink="http://www.w3.org/1999/xlink" content-type="dwc:verbatimCoordinates" xlink:type="simple"><named-content content-type="geo-json" specific-use="{&#34;type&#34;:&#34;Point&#34;,&#34;coordinates&#34;:[-80.220500,43.543600]}" id="NCID0E2JAI" xlink:type="simple">43.5436°N, 80.2205°W</named-content></named-content>, 5-vi-2019 (2, <abbrev xmlns:xlink="http://www.w3.org/1999/xlink" xlink:title="Ontario Forest Research Institute" id="ABBRID0EAKAI" xlink:type="simple">OFRI</abbrev>); ibidem, 12-vi-2019 (2, <abbrev xmlns:xlink="http://www.w3.org/1999/xlink" xlink:title="Ontario Forest Research Institute" id="ABBRID0EEKAI" xlink:type="simple">OFRI</abbrev>); ibidem, 19-vi-2019 (4, <abbrev xmlns:xlink="http://www.w3.org/1999/xlink" xlink:title="Ontario Forest Research Institute" id="ABBRID0EIKAI" xlink:type="simple">OFRI</abbrev>). All samples were taken from wind-oriented funnel traps, in a <italic><tp:taxon-name><tp:taxon-name-part taxon-name-part-type="genus" reg="Quercus">Quercus</tp:taxon-name-part><tp:taxon-name-part taxon-name-part-type="species" reg="rubra">rubra</tp:taxon-name-part></tp:taxon-name></italic> plantation.</p><p>Sault Ste. Marie, <abbrev xmlns:xlink="http://www.w3.org/1999/xlink" xlink:title="Ontario" id="ABBRID0EZKAI" xlink:type="simple">ON</abbrev>, Hiawatha Highlands off Fish Hatchery Rd., <named-content xmlns:xlink="http://www.w3.org/1999/xlink" content-type="dwc:verbatimCoordinates" xlink:type="simple"><named-content content-type="geo-json" specific-use="{&#34;type&#34;:&#34;Point&#34;,&#34;coordinates&#34;:[-84.170500,46.343600]}" id="NCID0EALAI" xlink:type="simple">46.3436°N, 84.1705°W</named-content></named-content>, 19-v-2020 (18, <abbrev xmlns:xlink="http://www.w3.org/1999/xlink" xlink:title="Ontario Forest Research Institute" id="ABBRID0EFLAI" xlink:type="simple">OFRI</abbrev>); ibidem, 20-v-2020 (14, <abbrev xmlns:xlink="http://www.w3.org/1999/xlink" xlink:title="Ontario Forest Research Institute" id="ABBRID0EJLAI" xlink:type="simple">OFRI</abbrev>); ibidem, 25-v-2020 (18, <abbrev xmlns:xlink="http://www.w3.org/1999/xlink" xlink:title="Ontario Forest Research Institute" id="ABBRID0ENLAI" xlink:type="simple">OFRI</abbrev>); ibidem, 27-v-2020 (8, <abbrev xmlns:xlink="http://www.w3.org/1999/xlink" xlink:title="Ontario Forest Research Institute" id="ABBRID0ERLAI" xlink:type="simple">OFRI</abbrev>); ibidem, 1-vi-2020 (28, <abbrev xmlns:xlink="http://www.w3.org/1999/xlink" xlink:title="Ontario Forest Research Institute" id="ABBRID0EVLAI" xlink:type="simple">OFRI</abbrev>); ibidem, 2-vi-2020 (8, <abbrev xmlns:xlink="http://www.w3.org/1999/xlink" xlink:title="Ontario Forest Research Institute" id="ABBRID0EZLAI" xlink:type="simple">OFRI</abbrev>); ibidem, 3-vi-2020 (3, <abbrev xmlns:xlink="http://www.w3.org/1999/xlink" xlink:title="Ontario Forest Research Institute" id="ABBRID0E4LAI" xlink:type="simple">OFRI</abbrev>); ibidem, 4-vi-2020 (6, <abbrev xmlns:xlink="http://www.w3.org/1999/xlink" xlink:title="Ontario Forest Research Institute" id="ABBRID0EBMAI" xlink:type="simple">OFRI</abbrev>); ibidem, 5-vi-2020 (3, <abbrev xmlns:xlink="http://www.w3.org/1999/xlink" xlink:title="Ontario Forest Research Institute" id="ABBRID0EFMAI" xlink:type="simple">OFRI</abbrev>); ibidem, 8-vi-2020 (5, <abbrev xmlns:xlink="http://www.w3.org/1999/xlink" xlink:title="Ontario Forest Research Institute" id="ABBRID0EJMAI" xlink:type="simple">OFRI</abbrev>); ibidem, 10-vi-2020 (6, <abbrev xmlns:xlink="http://www.w3.org/1999/xlink" xlink:title="Ontario Forest Research Institute" id="ABBRID0ENMAI" xlink:type="simple">OFRI</abbrev>); ibidem, 14-vi-2020 (2, <abbrev xmlns:xlink="http://www.w3.org/1999/xlink" xlink:title="Ontario Forest Research Institute" id="ABBRID0ERMAI" xlink:type="simple">OFRI</abbrev>); ibidem, 15-vi-2020 (3, <abbrev xmlns:xlink="http://www.w3.org/1999/xlink" xlink:title="Ontario Forest Research Institute" id="ABBRID0EVMAI" xlink:type="simple">OFRI</abbrev>); ibidem, 16-vi-2020 (8, <abbrev xmlns:xlink="http://www.w3.org/1999/xlink" xlink:title="Ontario Forest Research Institute" id="ABBRID0EZMAI" xlink:type="simple">OFRI</abbrev>); ibidem, 17-vi-2020 (2, <abbrev xmlns:xlink="http://www.w3.org/1999/xlink" xlink:title="Ontario Forest Research Institute" id="ABBRID0E4MAI" xlink:type="simple">OFRI</abbrev>); ibidem, 25-vi-2020 (3, <abbrev xmlns:xlink="http://www.w3.org/1999/xlink" xlink:title="Ontario Forest Research Institute" id="ABBRID0EBNAI" xlink:type="simple">OFRI</abbrev>); ibidem, 26-vi-2020 (1, <abbrev xmlns:xlink="http://www.w3.org/1999/xlink" xlink:title="Ontario Forest Research Institute" id="ABBRID0EFNAI" xlink:type="simple">OFRI</abbrev>); ibidem, 3--vi-2020 (1, <abbrev xmlns:xlink="http://www.w3.org/1999/xlink" xlink:title="Ontario Forest Research Institute" id="ABBRID0EJNAI" xlink:type="simple">OFRI</abbrev>); ibidem, 8-vii-2020 (3, <abbrev xmlns:xlink="http://www.w3.org/1999/xlink" xlink:title="Ontario Forest Research Institute" id="ABBRID0ENNAI" xlink:type="simple">OFRI</abbrev>); ibidem, 15-vii-2020 (9, <abbrev xmlns:xlink="http://www.w3.org/1999/xlink" xlink:title="Ontario Forest Research Institute" id="ABBRID0ERNAI" xlink:type="simple">OFRI</abbrev>); ibidem, 22-vii-2020 (11, <abbrev xmlns:xlink="http://www.w3.org/1999/xlink" xlink:title="Ontario Forest Research Institute" id="ABBRID0EVNAI" xlink:type="simple">OFRI</abbrev>); ibidem, 29-vii-2020 (7, <abbrev xmlns:xlink="http://www.w3.org/1999/xlink" xlink:title="Ontario Forest Research Institute" id="ABBRID0EZNAI" xlink:type="simple">OFRI</abbrev>); ibidem, 5-viii-2020 (13, <abbrev xmlns:xlink="http://www.w3.org/1999/xlink" xlink:title="Ontario Forest Research Institute" id="ABBRID0E4NAI" xlink:type="simple">OFRI</abbrev>); ibidem, 12-viii-2020 (17, <abbrev xmlns:xlink="http://www.w3.org/1999/xlink" xlink:title="Ontario Forest Research Institute" id="ABBRID0EBOAI" xlink:type="simple">OFRI</abbrev>); ibidem, 19-viii-2020 (22, <abbrev xmlns:xlink="http://www.w3.org/1999/xlink" xlink:title="Ontario Forest Research Institute" id="ABBRID0EFOAI" xlink:type="simple">OFRI</abbrev>); ibidem, 26-viii-2020 (9, <abbrev xmlns:xlink="http://www.w3.org/1999/xlink" xlink:title="Ontario Forest Research Institute" id="ABBRID0EJOAI" xlink:type="simple">OFRI</abbrev>); ibidem, 2-ix-2020 (2, <abbrev xmlns:xlink="http://www.w3.org/1999/xlink" xlink:title="Ontario Forest Research Institute" id="ABBRID0ENOAI" xlink:type="simple">OFRI</abbrev>); ibidem, 9-ix-2020 (3, <abbrev xmlns:xlink="http://www.w3.org/1999/xlink" xlink:title="Ontario Forest Research Institute" id="ABBRID0EROAI" xlink:type="simple">OFRI</abbrev>); ibidem, 17-ix-2020 (1, <abbrev xmlns:xlink="http://www.w3.org/1999/xlink" xlink:title="Ontario Forest Research Institute" id="ABBRID0EVOAI" xlink:type="simple">OFRI</abbrev>); Sault Ste. Marie, <abbrev xmlns:xlink="http://www.w3.org/1999/xlink" xlink:title="Ontario" id="ABBRID0EZOAI" xlink:type="simple">ON</abbrev>, Hiawatha Highlands off Fish Hatchery Rd., 46.5601°N, 84.4193°W, 19-v-2020 (3, <abbrev xmlns:xlink="http://www.w3.org/1999/xlink" xlink:title="Ontario Forest Research Institute" id="ABBRID0E4OAI" xlink:type="simple">OFRI</abbrev>). Almost all samples were taken from the wind-oriented funnel trap, in a mixed hardwood forest, next to <italic><tp:taxon-name><tp:taxon-name-part taxon-name-part-type="genus" reg="Quercus">Quercus</tp:taxon-name-part></tp:taxon-name></italic> sp., but the sample of 19-v-2020 was collected from the Lindgren funnel trap, in a mixed regenerated forest, next to <italic><tp:taxon-name><tp:taxon-name-part taxon-name-part-type="genus" reg="Quercus">Quercus</tp:taxon-name-part></tp:taxon-name></italic> sp.</p><p>Sault Ste. Marie, <abbrev xmlns:xlink="http://www.w3.org/1999/xlink" xlink:title="Ontario" id="ABBRID0ERPAI" xlink:type="simple">ON</abbrev>, Maki Rd., <named-content xmlns:xlink="http://www.w3.org/1999/xlink" content-type="dwc:verbatimCoordinates" xlink:type="simple"><named-content content-type="geo-json" specific-use="{&#34;type&#34;:&#34;Point&#34;,&#34;coordinates&#34;:[-84.419300,46.560100]}" id="NCID0EYPAI" xlink:type="simple">46.5601°N, 84.4193°W</named-content></named-content>, 18-v-2020 (1, <abbrev xmlns:xlink="http://www.w3.org/1999/xlink" xlink:title="Ontario Forest Research Institute" id="ABBRID0E4PAI" xlink:type="simple">OFRI</abbrev>); ibidem, 20-v-2020 (1, <abbrev xmlns:xlink="http://www.w3.org/1999/xlink" xlink:title="Ontario Forest Research Institute" id="ABBRID0EBQAI" xlink:type="simple">OFRI</abbrev>); ibidem, 21-v-2020 (24, <abbrev xmlns:xlink="http://www.w3.org/1999/xlink" xlink:title="Ontario Forest Research Institute" id="ABBRID0EFQAI" xlink:type="simple">OFRI</abbrev>); ibidem, 22-v-2020 (34, <abbrev xmlns:xlink="http://www.w3.org/1999/xlink" xlink:title="Ontario Forest Research Institute" id="ABBRID0EJQAI" xlink:type="simple">OFRI</abbrev>); ibidem, 23-v-2020 (20, <abbrev xmlns:xlink="http://www.w3.org/1999/xlink" xlink:title="Ontario Forest Research Institute" id="ABBRID0ENQAI" xlink:type="simple">OFRI</abbrev>); ibidem, 24-v-2020 (15, <abbrev xmlns:xlink="http://www.w3.org/1999/xlink" xlink:title="Ontario Forest Research Institute" id="ABBRID0ERQAI" xlink:type="simple">OFRI</abbrev>); ibidem, 25-v-2020 (17, <abbrev xmlns:xlink="http://www.w3.org/1999/xlink" xlink:title="Ontario Forest Research Institute" id="ABBRID0EVQAI" xlink:type="simple">OFRI</abbrev>); ibidem, 27-v-2020 (10, <abbrev xmlns:xlink="http://www.w3.org/1999/xlink" xlink:title="Ontario Forest Research Institute" id="ABBRID0EZQAI" xlink:type="simple">OFRI</abbrev>); ibidem, 28-v-2020 (6, <abbrev xmlns:xlink="http://www.w3.org/1999/xlink" xlink:title="Ontario Forest Research Institute" id="ABBRID0E4QAI" xlink:type="simple">OFRI</abbrev>); ibidem, 2-vi-2020 (1, <abbrev xmlns:xlink="http://www.w3.org/1999/xlink" xlink:title="Ontario Forest Research Institute" id="ABBRID0EBRAI" xlink:type="simple">OFRI</abbrev>); ibidem, 3-vi-2020 (3, <abbrev xmlns:xlink="http://www.w3.org/1999/xlink" xlink:title="Ontario Forest Research Institute" id="ABBRID0EFRAI" xlink:type="simple">OFRI</abbrev>); ibidem, 4-vi-2020 (5, <abbrev xmlns:xlink="http://www.w3.org/1999/xlink" xlink:title="Ontario Forest Research Institute" id="ABBRID0EJRAI" xlink:type="simple">OFRI</abbrev>); ibidem, 8-vi-2020 (8, <abbrev xmlns:xlink="http://www.w3.org/1999/xlink" xlink:title="Ontario Forest Research Institute" id="ABBRID0ENRAI" xlink:type="simple">OFRI</abbrev>); ibidem, 9-vi-2020 (12, <abbrev xmlns:xlink="http://www.w3.org/1999/xlink" xlink:title="Ontario Forest Research Institute" id="ABBRID0ERRAI" xlink:type="simple">OFRI</abbrev>); ibidem, 10-vi-2020 (4, <abbrev xmlns:xlink="http://www.w3.org/1999/xlink" xlink:title="Ontario Forest Research Institute" id="ABBRID0EVRAI" xlink:type="simple">OFRI</abbrev>); ibidem, 14-vi-2020 (4, <abbrev xmlns:xlink="http://www.w3.org/1999/xlink" xlink:title="Ontario Forest Research Institute" id="ABBRID0EZRAI" xlink:type="simple">OFRI</abbrev>); ibidem, 15-vi-2020 (5, <abbrev xmlns:xlink="http://www.w3.org/1999/xlink" xlink:title="Ontario Forest Research Institute" id="ABBRID0E4RAI" xlink:type="simple">OFRI</abbrev>); ibidem, 16-vi-2020 (4, <abbrev xmlns:xlink="http://www.w3.org/1999/xlink" xlink:title="Ontario Forest Research Institute" id="ABBRID0EBSAI" xlink:type="simple">OFRI</abbrev>); ibidem, 17-vi-2020 (1, <abbrev xmlns:xlink="http://www.w3.org/1999/xlink" xlink:title="Ontario Forest Research Institute" id="ABBRID0EFSAI" xlink:type="simple">OFRI</abbrev>); ibidem, 19-vi-2020 (3, <abbrev xmlns:xlink="http://www.w3.org/1999/xlink" xlink:title="Ontario Forest Research Institute" id="ABBRID0EJSAI" xlink:type="simple">OFRI</abbrev>); ibidem, 20-vi-2020 (1, <abbrev xmlns:xlink="http://www.w3.org/1999/xlink" xlink:title="Ontario Forest Research Institute" id="ABBRID0ENSAI" xlink:type="simple">OFRI</abbrev>); ibidem, 21-vi-2020 (1, <abbrev xmlns:xlink="http://www.w3.org/1999/xlink" xlink:title="Ontario Forest Research Institute" id="ABBRID0ERSAI" xlink:type="simple">OFRI</abbrev>); ibidem, 8-vii-2020 (8, <abbrev xmlns:xlink="http://www.w3.org/1999/xlink" xlink:title="Ontario Forest Research Institute" id="ABBRID0EVSAI" xlink:type="simple">OFRI</abbrev>); ibidem, 15-vii-2020 (2, <abbrev xmlns:xlink="http://www.w3.org/1999/xlink" xlink:title="Ontario Forest Research Institute" id="ABBRID0EZSAI" xlink:type="simple">OFRI</abbrev>); ibidem, 21-vii-2020 (2, <abbrev xmlns:xlink="http://www.w3.org/1999/xlink" xlink:title="Ontario Forest Research Institute" id="ABBRID0E4SAI" xlink:type="simple">OFRI</abbrev>); ibidem, 29-vii-2020 (4, <abbrev xmlns:xlink="http://www.w3.org/1999/xlink" xlink:title="Ontario Forest Research Institute" id="ABBRID0EBTAI" xlink:type="simple">OFRI</abbrev>); ibidem, 5-viii-2020 (1, <abbrev xmlns:xlink="http://www.w3.org/1999/xlink" xlink:title="Ontario Forest Research Institute" id="ABBRID0EFTAI" xlink:type="simple">OFRI</abbrev>); ibidem, 12-viii-2020 (6, <abbrev xmlns:xlink="http://www.w3.org/1999/xlink" xlink:title="Ontario Forest Research Institute" id="ABBRID0EJTAI" xlink:type="simple">OFRI</abbrev>); ibidem, 18-viii-2020 (1, <abbrev xmlns:xlink="http://www.w3.org/1999/xlink" xlink:title="Ontario Forest Research Institute" id="ABBRID0ENTAI" xlink:type="simple">OFRI</abbrev>); ibidem, 2-ix-2020 (1, <abbrev xmlns:xlink="http://www.w3.org/1999/xlink" xlink:title="Ontario Forest Research Institute" id="ABBRID0ERTAI" xlink:type="simple">OFRI</abbrev>); ibidem, 16-ix-2020 (1, <abbrev xmlns:xlink="http://www.w3.org/1999/xlink" xlink:title="Ontario Forest Research Institute" id="ABBRID0EVTAI" xlink:type="simple">OFRI</abbrev>); ibidem, 30-ix-2020 (1, <abbrev xmlns:xlink="http://www.w3.org/1999/xlink" xlink:title="Ontario Forest Research Institute" id="ABBRID0EZTAI" xlink:type="simple">OFRI</abbrev>). All samples were taken from Lindgren funnel traps, in a mixed regenerated forest, next to <italic><tp:taxon-name><tp:taxon-name-part taxon-name-part-type="genus" reg="Quercus">Quercus</tp:taxon-name-part></tp:taxon-name></italic> sp.</p><p>Sault Ste. Marie, <abbrev xmlns:xlink="http://www.w3.org/1999/xlink" xlink:title="Ontario" id="ABBRID0EGUAI" xlink:type="simple">ON</abbrev>, Retta St., <named-content xmlns:xlink="http://www.w3.org/1999/xlink" content-type="dwc:verbatimCoordinates" xlink:type="simple"><named-content content-type="geo-json" specific-use="{&#34;type&#34;:&#34;Point&#34;,&#34;coordinates&#34;:[-84.294500,46.506100]}" id="NCID0ENUAI" xlink:type="simple">46.5061°N, 84.2945°W</named-content></named-content>, 24-v-2020 (2, <abbrev xmlns:xlink="http://www.w3.org/1999/xlink" xlink:title="Ontario Forest Research Institute" id="ABBRID0ESUAI" xlink:type="simple">OFRI</abbrev>); ibidem, 25-v-2020 (12, <abbrev xmlns:xlink="http://www.w3.org/1999/xlink" xlink:title="Ontario Forest Research Institute" id="ABBRID0EWUAI" xlink:type="simple">OFRI</abbrev>); ibidem, 27-v-2020 (10, <abbrev xmlns:xlink="http://www.w3.org/1999/xlink" xlink:title="Ontario Forest Research Institute" id="ABBRID0E1UAI" xlink:type="simple">OFRI</abbrev>); ibidem, 1-vi-2020 (14, <abbrev xmlns:xlink="http://www.w3.org/1999/xlink" xlink:title="Ontario Forest Research Institute" id="ABBRID0E5UAI" xlink:type="simple">OFRI</abbrev>); ibidem, 2-vi-2020 (9, <abbrev xmlns:xlink="http://www.w3.org/1999/xlink" xlink:title="Ontario Forest Research Institute" id="ABBRID0ECVAI" xlink:type="simple">OFRI</abbrev>); ibidem, 3-vi-2020 (16, <abbrev xmlns:xlink="http://www.w3.org/1999/xlink" xlink:title="Ontario Forest Research Institute" id="ABBRID0EGVAI" xlink:type="simple">OFRI</abbrev>); ibidem, 4-vi-2020 (11, <abbrev xmlns:xlink="http://www.w3.org/1999/xlink" xlink:title="Ontario Forest Research Institute" id="ABBRID0EKVAI" xlink:type="simple">OFRI</abbrev>); ibidem, 5-vi-2020 (5, <abbrev xmlns:xlink="http://www.w3.org/1999/xlink" xlink:title="Ontario Forest Research Institute" id="ABBRID0EOVAI" xlink:type="simple">OFRI</abbrev>); ibidem, 8-vi-2020 (14, <abbrev xmlns:xlink="http://www.w3.org/1999/xlink" xlink:title="Ontario Forest Research Institute" id="ABBRID0ESVAI" xlink:type="simple">OFRI</abbrev>); ibidem, 9-vi-2020 (26, <abbrev xmlns:xlink="http://www.w3.org/1999/xlink" xlink:title="Ontario Forest Research Institute" id="ABBRID0EWVAI" xlink:type="simple">OFRI</abbrev>); ibidem, 10-vi-2020 (8, <abbrev xmlns:xlink="http://www.w3.org/1999/xlink" xlink:title="Ontario Forest Research Institute" id="ABBRID0E1VAI" xlink:type="simple">OFRI</abbrev>); ibidem, 16-vi-2020 (3, <abbrev xmlns:xlink="http://www.w3.org/1999/xlink" xlink:title="Ontario Forest Research Institute" id="ABBRID0E5VAI" xlink:type="simple">OFRI</abbrev>); ibidem, 17-vi-2020 (4, <abbrev xmlns:xlink="http://www.w3.org/1999/xlink" xlink:title="Ontario Forest Research Institute" id="ABBRID0ECWAI" xlink:type="simple">OFRI</abbrev>); ibidem, 18-vi-2020 (2, <abbrev xmlns:xlink="http://www.w3.org/1999/xlink" xlink:title="Ontario Forest Research Institute" id="ABBRID0EGWAI" xlink:type="simple">OFRI</abbrev>); ibidem, 20-vi-2020 (1, <abbrev xmlns:xlink="http://www.w3.org/1999/xlink" xlink:title="Ontario Forest Research Institute" id="ABBRID0EKWAI" xlink:type="simple">OFRI</abbrev>); ibidem, 1-vii-2020 (9, <abbrev xmlns:xlink="http://www.w3.org/1999/xlink" xlink:title="Ontario Forest Research Institute" id="ABBRID0EOWAI" xlink:type="simple">OFRI</abbrev>); ibidem, 8-vii-2020 (34, <abbrev xmlns:xlink="http://www.w3.org/1999/xlink" xlink:title="Ontario Forest Research Institute" id="ABBRID0ESWAI" xlink:type="simple">OFRI</abbrev>); ibidem, 15-vii-2020 (8, <abbrev xmlns:xlink="http://www.w3.org/1999/xlink" xlink:title="Ontario Forest Research Institute" id="ABBRID0EWWAI" xlink:type="simple">OFRI</abbrev>); ibidem, 22-vii-2020 (12, <abbrev xmlns:xlink="http://www.w3.org/1999/xlink" xlink:title="Ontario Forest Research Institute" id="ABBRID0E1WAI" xlink:type="simple">OFRI</abbrev>); ibidem, 29-vii-2020 (9, <abbrev xmlns:xlink="http://www.w3.org/1999/xlink" xlink:title="Ontario Forest Research Institute" id="ABBRID0E5WAI" xlink:type="simple">OFRI</abbrev>); ibidem, 5-viii-2020 (3, <abbrev xmlns:xlink="http://www.w3.org/1999/xlink" xlink:title="Ontario Forest Research Institute" id="ABBRID0ECXAI" xlink:type="simple">OFRI</abbrev>); ibidem, 19-viii-2020 (2, <abbrev xmlns:xlink="http://www.w3.org/1999/xlink" xlink:title="Ontario Forest Research Institute" id="ABBRID0EGXAI" xlink:type="simple">OFRI</abbrev>); ibidem, 12-viii-2020 (4, <abbrev xmlns:xlink="http://www.w3.org/1999/xlink" xlink:title="Ontario Forest Research Institute" id="ABBRID0EKXAI" xlink:type="simple">OFRI</abbrev>); ibidem, 30-ix-2020 (1, <abbrev xmlns:xlink="http://www.w3.org/1999/xlink" xlink:title="Ontario Forest Research Institute" id="ABBRID0EOXAI" xlink:type="simple">OFRI</abbrev>). All samples were taken from Lindgren funnel traps, among residential hardwood trees (<italic><tp:taxon-name><tp:taxon-name-part taxon-name-part-type="genus" reg="Quercus">Quercus</tp:taxon-name-part></tp:taxon-name></italic> sp.).</p><p>Ottawa, <abbrev xmlns:xlink="http://www.w3.org/1999/xlink" xlink:title="Ontario" id="ABBRID0E2XAI" xlink:type="simple">ON</abbrev>, Elmhurst Park, off Alpine Ave, <named-content xmlns:xlink="http://www.w3.org/1999/xlink" content-type="dwc:verbatimCoordinates" xlink:type="simple"><named-content content-type="geo-json" specific-use="{&#34;type&#34;:&#34;Point&#34;,&#34;coordinates&#34;:[-75.786100,45.359100]}" id="NCID0ECYAI" xlink:type="simple">45.3591°N, 75.7861°W</named-content></named-content>, 29-v-2020 (9, <abbrev xmlns:xlink="http://www.w3.org/1999/xlink" xlink:title="Ontario Forest Research Institute" id="ABBRID0EHYAI" xlink:type="simple">OFRI</abbrev>); ibidem, 4-v-2020 (1, <abbrev xmlns:xlink="http://www.w3.org/1999/xlink" xlink:title="Ontario Forest Research Institute" id="ABBRID0ELYAI" xlink:type="simple">OFRI</abbrev>); ibidem, 11-v-2020 (17, <abbrev xmlns:xlink="http://www.w3.org/1999/xlink" xlink:title="Ontario Forest Research Institute" id="ABBRID0EPYAI" xlink:type="simple">OFRI</abbrev>); ibidem, 19-v-2020 (1, <abbrev xmlns:xlink="http://www.w3.org/1999/xlink" xlink:title="Ontario Forest Research Institute" id="ABBRID0ETYAI" xlink:type="simple">OFRI</abbrev>); ibidem, 24-v-2020 (1, <abbrev xmlns:xlink="http://www.w3.org/1999/xlink" xlink:title="Ontario Forest Research Institute" id="ABBRID0EXYAI" xlink:type="simple">OFRI</abbrev>); ibidem, 10-vii-2020 (2, <abbrev xmlns:xlink="http://www.w3.org/1999/xlink" xlink:title="Ontario Forest Research Institute" id="ABBRID0E2YAI" xlink:type="simple">OFRI</abbrev>); ibidem, 24-vii-2020 (1, <abbrev xmlns:xlink="http://www.w3.org/1999/xlink" xlink:title="Ontario Forest Research Institute" id="ABBRID0E6YAI" xlink:type="simple">OFRI</abbrev>). All samples were taken from wind-oriented funnel traps, in a hardwood forest, next to <italic><tp:taxon-name><tp:taxon-name-part taxon-name-part-type="genus" reg="Quercus">Quercus</tp:taxon-name-part></tp:taxon-name></italic> sp.</p><p>Hamilton, <abbrev xmlns:xlink="http://www.w3.org/1999/xlink" xlink:title="Ontario" id="ABBRID0EMZAI" xlink:type="simple">ON</abbrev>, Royal Botanical Gardens, off Homestead Ave, <named-content xmlns:xlink="http://www.w3.org/1999/xlink" content-type="dwc:verbatimCoordinates" xlink:type="simple"><named-content content-type="geo-json" specific-use="{&#34;type&#34;:&#34;Point&#34;,&#34;coordinates&#34;:[-79.906900,43.288200]}" id="NCID0ETZAI" xlink:type="simple">43.2882°N, 79.9069°W</named-content></named-content>, 28-v-2020 (21, <abbrev xmlns:xlink="http://www.w3.org/1999/xlink" xlink:title="Ontario Forest Research Institute" id="ABBRID0EYZAI" xlink:type="simple">OFRI</abbrev>); ibidem, 3-vi-2020 (48, <abbrev xmlns:xlink="http://www.w3.org/1999/xlink" xlink:title="Ontario Forest Research Institute" id="ABBRID0E3ZAI" xlink:type="simple">OFRI</abbrev>); ibidem, 11-vi-2020 (58, <abbrev xmlns:xlink="http://www.w3.org/1999/xlink" xlink:title="Ontario Forest Research Institute" id="ABBRID0EA1AI" xlink:type="simple">OFRI</abbrev>); ibidem, 18-vi-2020 (31, <abbrev xmlns:xlink="http://www.w3.org/1999/xlink" xlink:title="Ontario Forest Research Institute" id="ABBRID0EE1AI" xlink:type="simple">OFRI</abbrev>); ibidem, 25-vi-2020 (8, <abbrev xmlns:xlink="http://www.w3.org/1999/xlink" xlink:title="Ontario Forest Research Institute" id="ABBRID0EI1AI" xlink:type="simple">OFRI</abbrev>); ibidem, 2-vii-2020 (11, <abbrev xmlns:xlink="http://www.w3.org/1999/xlink" xlink:title="Ontario Forest Research Institute" id="ABBRID0EM1AI" xlink:type="simple">OFRI</abbrev>); ibidem, 8-vii-2020 (2, <abbrev xmlns:xlink="http://www.w3.org/1999/xlink" xlink:title="Ontario Forest Research Institute" id="ABBRID0EQ1AI" xlink:type="simple">OFRI</abbrev>); ibidem, 16-vii-2020 (14, <abbrev xmlns:xlink="http://www.w3.org/1999/xlink" xlink:title="Ontario Forest Research Institute" id="ABBRID0EU1AI" xlink:type="simple">OFRI</abbrev>); ibidem, 23-vii-2020 (6, <abbrev xmlns:xlink="http://www.w3.org/1999/xlink" xlink:title="Ontario Forest Research Institute" id="ABBRID0EY1AI" xlink:type="simple">OFRI</abbrev>); ibidem, 30-vii-2020 (3, <abbrev xmlns:xlink="http://www.w3.org/1999/xlink" xlink:title="Ontario Forest Research Institute" id="ABBRID0E31AI" xlink:type="simple">OFRI</abbrev>); ibidem, 5-viii-2020 (8, <abbrev xmlns:xlink="http://www.w3.org/1999/xlink" xlink:title="Ontario Forest Research Institute" id="ABBRID0EA2AI" xlink:type="simple">OFRI</abbrev>); ibidem, 12-viii-2020 (1, <abbrev xmlns:xlink="http://www.w3.org/1999/xlink" xlink:title="Ontario Forest Research Institute" id="ABBRID0EE2AI" xlink:type="simple">OFRI</abbrev>); ibidem, 26-viii-2020 (1, <abbrev xmlns:xlink="http://www.w3.org/1999/xlink" xlink:title="Ontario Forest Research Institute" id="ABBRID0EI2AI" xlink:type="simple">OFRI</abbrev>); ibidem, 17-ix-2020 (1, <abbrev xmlns:xlink="http://www.w3.org/1999/xlink" xlink:title="Ontario Forest Research Institute" id="ABBRID0EM2AI" xlink:type="simple">OFRI</abbrev>). All samples were taken from wind-oriented funnel traps, in a planted hardwood forest, next to <italic><tp:taxon-name><tp:taxon-name-part taxon-name-part-type="genus" reg="Quercus">Quercus</tp:taxon-name-part></tp:taxon-name></italic> sp.</p><p>North Bay, <abbrev xmlns:xlink="http://www.w3.org/1999/xlink" xlink:title="Ontario" id="ABBRID0EZ2AI" xlink:type="simple">ON</abbrev>, Canadore College trails, off College Dr., <named-content xmlns:xlink="http://www.w3.org/1999/xlink" content-type="dwc:verbatimCoordinates" xlink:type="simple"><named-content content-type="geo-json" specific-use="{&#34;type&#34;:&#34;Point&#34;,&#34;coordinates&#34;:[-79.503300,46.342700]}" id="NCID0EA3AI" xlink:type="simple">46.3427°N, 79.5033°W</named-content></named-content>, 20-v-2020 (3, <abbrev xmlns:xlink="http://www.w3.org/1999/xlink" xlink:title="Ontario Forest Research Institute" id="ABBRID0EF3AI" xlink:type="simple">OFRI</abbrev>); ibidem, 27-v-2020 (193, <abbrev xmlns:xlink="http://www.w3.org/1999/xlink" xlink:title="Ontario Forest Research Institute" id="ABBRID0EJ3AI" xlink:type="simple">OFRI</abbrev>); ibidem, 3-vi-2020 (3, <abbrev xmlns:xlink="http://www.w3.org/1999/xlink" xlink:title="Ontario Forest Research Institute" id="ABBRID0EN3AI" xlink:type="simple">OFRI</abbrev>); ibidem, 10-vi-2020 (34, <abbrev xmlns:xlink="http://www.w3.org/1999/xlink" xlink:title="Ontario Forest Research Institute" id="ABBRID0ER3AI" xlink:type="simple">OFRI</abbrev>); ibidem, 17-vi-2020 (9, <abbrev xmlns:xlink="http://www.w3.org/1999/xlink" xlink:title="Ontario Forest Research Institute" id="ABBRID0EV3AI" xlink:type="simple">OFRI</abbrev>); ibidem, 24-vi-2020 (6, <abbrev xmlns:xlink="http://www.w3.org/1999/xlink" xlink:title="Ontario Forest Research Institute" id="ABBRID0EZ3AI" xlink:type="simple">OFRI</abbrev>); ibidem, 1-vii-2020 (14, <abbrev xmlns:xlink="http://www.w3.org/1999/xlink" xlink:title="Ontario Forest Research Institute" id="ABBRID0E43AI" xlink:type="simple">OFRI</abbrev>); ibidem, 8-vii-2020 (15, <abbrev xmlns:xlink="http://www.w3.org/1999/xlink" xlink:title="Ontario Forest Research Institute" id="ABBRID0EB4AI" xlink:type="simple">OFRI</abbrev>); ibidem, 15-vii-2020 (1, <abbrev xmlns:xlink="http://www.w3.org/1999/xlink" xlink:title="Ontario Forest Research Institute" id="ABBRID0EF4AI" xlink:type="simple">OFRI</abbrev>); ibidem 29-vii-2020 (7, <abbrev xmlns:xlink="http://www.w3.org/1999/xlink" xlink:title="Ontario Forest Research Institute" id="ABBRID0EJ4AI" xlink:type="simple">OFRI</abbrev>). ; ibidem, 5-viii-2020 (2, <abbrev xmlns:xlink="http://www.w3.org/1999/xlink" xlink:title="Ontario Forest Research Institute" id="ABBRID0EN4AI" xlink:type="simple">OFRI</abbrev>). All samples were taken from wind-oriented funnel traps, in a mixed hardwood forest, next to <italic><tp:taxon-name><tp:taxon-name-part taxon-name-part-type="genus" reg="Quercus">Quercus</tp:taxon-name-part></tp:taxon-name></italic> sp.</p><p>London, <abbrev xmlns:xlink="http://www.w3.org/1999/xlink" xlink:title="Ontario" id="ABBRID0E14AI" xlink:type="simple">ON</abbrev>, Fanshawe Conservation Area, <named-content xmlns:xlink="http://www.w3.org/1999/xlink" content-type="dwc:verbatimCoordinates" xlink:type="simple"><named-content content-type="geo-json" specific-use="{&#34;type&#34;:&#34;Point&#34;,&#34;coordinates&#34;:[-81.181800,43.050700]}" id="NCID0EB5AI" xlink:type="simple">43.0507°N, 81.1818°W</named-content></named-content>, 24-vi-2020 wind-oriented funnel trap, plantation forest, next to <italic><tp:taxon-name><tp:taxon-name-part taxon-name-part-type="genus" reg="Quercus">Quercus</tp:taxon-name-part></tp:taxon-name></italic> sp. (1, <abbrev xmlns:xlink="http://www.w3.org/1999/xlink" xlink:title="Ontario Forest Research Institute" id="ABBRID0EN5AI" xlink:type="simple">OFRI</abbrev>).</p><p>Guelph, <abbrev xmlns:xlink="http://www.w3.org/1999/xlink" xlink:title="Ontario" id="ABBRID0ET5AI" xlink:type="simple">ON</abbrev>, The Arboretum, University of Guelph, <named-content xmlns:xlink="http://www.w3.org/1999/xlink" content-type="dwc:verbatimCoordinates" xlink:type="simple"><named-content content-type="geo-json" specific-use="{&#34;type&#34;:&#34;Point&#34;,&#34;coordinates&#34;:[-80.220500,43.543600]}" id="NCID0E15AI" xlink:type="simple">43.5436°N, 80.2205°W</named-content></named-content>, 3-vi-2020; ibidem, 11-vi-2020 (1, <abbrev xmlns:xlink="http://www.w3.org/1999/xlink" xlink:title="Ontario Forest Research Institute" id="ABBRID0E65AI" xlink:type="simple">OFRI</abbrev>); ibidem, 16-vii-2020 (1, <abbrev xmlns:xlink="http://www.w3.org/1999/xlink" xlink:title="Ontario Forest Research Institute" id="ABBRID0ED6AI" xlink:type="simple">OFRI</abbrev>); ibidem, 30-vii-2020 (1, <abbrev xmlns:xlink="http://www.w3.org/1999/xlink" xlink:title="Ontario Forest Research Institute" id="ABBRID0EH6AI" xlink:type="simple">OFRI</abbrev>). All samples were taken from wind-oriented funnel traps, in a <italic><tp:taxon-name><tp:taxon-name-part taxon-name-part-type="genus" reg="Quercus">Quercus</tp:taxon-name-part><tp:taxon-name-part taxon-name-part-type="species" reg="rubra">rubra</tp:taxon-name-part></tp:taxon-name></italic> plantation.</p><p>Sault Ste. Marie, Goulais Ave, Crimson Ridge golf course, <named-content xmlns:xlink="http://www.w3.org/1999/xlink" content-type="dwc:verbatimCoordinates" xlink:type="simple"><named-content content-type="geo-json" specific-use="{&#34;type&#34;:&#34;Point&#34;,&#34;coordinates&#34;:[-84.379900,46.576700]}" id="NCID0E26AI" xlink:type="simple">46.5767°N, 84.3799°W</named-content></named-content>, 18-v-2021, Lindgren funnel (71, <abbrev xmlns:xlink="http://www.w3.org/1999/xlink" xlink:title="Ontario Forest Research Institute" id="ABBRID0EAABI" xlink:type="simple">OFRI</abbrev>), modified Lindgren funnel (40, <abbrev xmlns:xlink="http://www.w3.org/1999/xlink" xlink:title="Ontario Forest Research Institute" id="ABBRID0EEABI" xlink:type="simple">OFRI</abbrev>), synergy multitrap (120, <abbrev xmlns:xlink="http://www.w3.org/1999/xlink" xlink:title="Ontario Forest Research Institute" id="ABBRID0EIABI" xlink:type="simple">OFRI</abbrev>), wind-oriented funnel trap (55, <abbrev xmlns:xlink="http://www.w3.org/1999/xlink" xlink:title="Ontario Forest Research Institute" id="ABBRID0EMABI" xlink:type="simple">OFRI</abbrev>); ibidem,, 25-v-2021, Lindgren funnel (159, <abbrev xmlns:xlink="http://www.w3.org/1999/xlink" xlink:title="Ontario Forest Research Institute" id="ABBRID0EQABI" xlink:type="simple">OFRI</abbrev>), modified Lindgren funnel (59, <abbrev xmlns:xlink="http://www.w3.org/1999/xlink" xlink:title="Ontario Forest Research Institute" id="ABBRID0EUABI" xlink:type="simple">OFRI</abbrev>), synergy multitrap (200, <abbrev xmlns:xlink="http://www.w3.org/1999/xlink" xlink:title="Ontario Forest Research Institute" id="ABBRID0EYABI" xlink:type="simple">OFRI</abbrev>), wind-oriented funnel trap (73, <abbrev xmlns:xlink="http://www.w3.org/1999/xlink" xlink:title="Ontario Forest Research Institute" id="ABBRID0E3ABI" xlink:type="simple">OFRI</abbrev>); ibidem,46.5767°N, 84.3799°W, 1-vi-2021, Lindgren funnel (166, <abbrev xmlns:xlink="http://www.w3.org/1999/xlink" xlink:title="Ontario Forest Research Institute" id="ABBRID0EABBI" xlink:type="simple">OFRI</abbrev>), modified Lindgren funnel (35, <abbrev xmlns:xlink="http://www.w3.org/1999/xlink" xlink:title="Ontario Forest Research Institute" id="ABBRID0EEBBI" xlink:type="simple">OFRI</abbrev>), synergy multitrap (75, <abbrev xmlns:xlink="http://www.w3.org/1999/xlink" xlink:title="Ontario Forest Research Institute" id="ABBRID0EIBBI" xlink:type="simple">OFRI</abbrev>), wind-oriented funnel trap (21, <abbrev xmlns:xlink="http://www.w3.org/1999/xlink" xlink:title="Ontario Forest Research Institute" id="ABBRID0EMBBI" xlink:type="simple">OFRI</abbrev>); ibidem, 8-vi-2021, Lindgren funnel (162, <abbrev xmlns:xlink="http://www.w3.org/1999/xlink" xlink:title="Ontario Forest Research Institute" id="ABBRID0EQBBI" xlink:type="simple">OFRI</abbrev>), modified Lindgren funnel (81, <abbrev xmlns:xlink="http://www.w3.org/1999/xlink" xlink:title="Ontario Forest Research Institute" id="ABBRID0EUBBI" xlink:type="simple">OFRI</abbrev>), synergy multitrap (155, <abbrev xmlns:xlink="http://www.w3.org/1999/xlink" xlink:title="Ontario Forest Research Institute" id="ABBRID0EYBBI" xlink:type="simple">OFRI</abbrev>), wind-oriented funnel trap (35, <abbrev xmlns:xlink="http://www.w3.org/1999/xlink" xlink:title="Ontario Forest Research Institute" id="ABBRID0E3BBI" xlink:type="simple">OFRI</abbrev>); ibidem, 15-vi-2021, Lindgren funnel (34, <abbrev xmlns:xlink="http://www.w3.org/1999/xlink" xlink:title="Ontario Forest Research Institute" id="ABBRID0EACBI" xlink:type="simple">OFRI</abbrev>), modified Lindgren funnel (18, <abbrev xmlns:xlink="http://www.w3.org/1999/xlink" xlink:title="Ontario Forest Research Institute" id="ABBRID0EECBI" xlink:type="simple">OFRI</abbrev>), synergy multitrap (25, <abbrev xmlns:xlink="http://www.w3.org/1999/xlink" xlink:title="Ontario Forest Research Institute" id="ABBRID0EICBI" xlink:type="simple">OFRI</abbrev>), wind-oriented funnel trap (3, <abbrev xmlns:xlink="http://www.w3.org/1999/xlink" xlink:title="Ontario Forest Research Institute" id="ABBRID0EMCBI" xlink:type="simple">OFRI</abbrev>); ibidem, 22-vi-2021, Lindgren funnel (25, <abbrev xmlns:xlink="http://www.w3.org/1999/xlink" xlink:title="Ontario Forest Research Institute" id="ABBRID0EQCBI" xlink:type="simple">OFRI</abbrev>), modified Lindgren funnel (16, <abbrev xmlns:xlink="http://www.w3.org/1999/xlink" xlink:title="Ontario Forest Research Institute" id="ABBRID0EUCBI" xlink:type="simple">OFRI</abbrev>), synergy multitrap (37, <abbrev xmlns:xlink="http://www.w3.org/1999/xlink" xlink:title="Ontario Forest Research Institute" id="ABBRID0EYCBI" xlink:type="simple">OFRI</abbrev>), wind-oriented funnel trap (6, <abbrev xmlns:xlink="http://www.w3.org/1999/xlink" xlink:title="Ontario Forest Research Institute" id="ABBRID0E3CBI" xlink:type="simple">OFRI</abbrev>); ibidem, 29-vi-2021, Lindgren funnel (7, <abbrev xmlns:xlink="http://www.w3.org/1999/xlink" xlink:title="Ontario Forest Research Institute" id="ABBRID0EADBI" xlink:type="simple">OFRI</abbrev>), modified Lindgren funnel (4, <abbrev xmlns:xlink="http://www.w3.org/1999/xlink" xlink:title="Ontario Forest Research Institute" id="ABBRID0EEDBI" xlink:type="simple">OFRI</abbrev>), synergy multitrap (8, <abbrev xmlns:xlink="http://www.w3.org/1999/xlink" xlink:title="Ontario Forest Research Institute" id="ABBRID0EIDBI" xlink:type="simple">OFRI</abbrev>), wind-oriented funnel trap (7, <abbrev xmlns:xlink="http://www.w3.org/1999/xlink" xlink:title="Ontario Forest Research Institute" id="ABBRID0EMDBI" xlink:type="simple">OFRI</abbrev>); ibidem, 6-vii-2021, Lindgren funnel (5, <abbrev xmlns:xlink="http://www.w3.org/1999/xlink" xlink:title="Ontario Forest Research Institute" id="ABBRID0EQDBI" xlink:type="simple">OFRI</abbrev>), modified Lindgren funnel (4, <abbrev xmlns:xlink="http://www.w3.org/1999/xlink" xlink:title="Ontario Forest Research Institute" id="ABBRID0EUDBI" xlink:type="simple">OFRI</abbrev>), wind-oriented funnel trap (7, <abbrev xmlns:xlink="http://www.w3.org/1999/xlink" xlink:title="Ontario Forest Research Institute" id="ABBRID0EYDBI" xlink:type="simple">OFRI</abbrev>); ibidem, 13-vii-2021, Lindgren funnel (8, <abbrev xmlns:xlink="http://www.w3.org/1999/xlink" xlink:title="Ontario Forest Research Institute" id="ABBRID0E3DBI" xlink:type="simple">OFRI</abbrev>), modified Lindgren funnel (8, <abbrev xmlns:xlink="http://www.w3.org/1999/xlink" xlink:title="Ontario Forest Research Institute" id="ABBRID0EAEBI" xlink:type="simple">OFRI</abbrev>), synergy multitrap (8, <abbrev xmlns:xlink="http://www.w3.org/1999/xlink" xlink:title="Ontario Forest Research Institute" id="ABBRID0EEEBI" xlink:type="simple">OFRI</abbrev>), wind-oriented funnel trap (6, <abbrev xmlns:xlink="http://www.w3.org/1999/xlink" xlink:title="Ontario Forest Research Institute" id="ABBRID0EIEBI" xlink:type="simple">OFRI</abbrev>); ibidem, 20-vii-2021, Lindgren funnel (16, <abbrev xmlns:xlink="http://www.w3.org/1999/xlink" xlink:title="Ontario Forest Research Institute" id="ABBRID0EMEBI" xlink:type="simple">OFRI</abbrev>), modified Lindgren funnel (2, <abbrev xmlns:xlink="http://www.w3.org/1999/xlink" xlink:title="Ontario Forest Research Institute" id="ABBRID0EQEBI" xlink:type="simple">OFRI</abbrev>), synergy multitrap (7, <abbrev xmlns:xlink="http://www.w3.org/1999/xlink" xlink:title="Ontario Forest Research Institute" id="ABBRID0EUEBI" xlink:type="simple">OFRI</abbrev>), wind-oriented funnel trap (3, <abbrev xmlns:xlink="http://www.w3.org/1999/xlink" xlink:title="Ontario Forest Research Institute" id="ABBRID0EYEBI" xlink:type="simple">OFRI</abbrev>); ibidem, 27-vii-2021, Lindgren funnel (9, <abbrev xmlns:xlink="http://www.w3.org/1999/xlink" xlink:title="Ontario Forest Research Institute" id="ABBRID0E3EBI" xlink:type="simple">OFRI</abbrev>), modified Lindgren funnel (3, <abbrev xmlns:xlink="http://www.w3.org/1999/xlink" xlink:title="Ontario Forest Research Institute" id="ABBRID0EAFBI" xlink:type="simple">OFRI</abbrev>), synergy multitrap (5, <abbrev xmlns:xlink="http://www.w3.org/1999/xlink" xlink:title="Ontario Forest Research Institute" id="ABBRID0EEFBI" xlink:type="simple">OFRI</abbrev>), wind-oriented funnel trap (1, <abbrev xmlns:xlink="http://www.w3.org/1999/xlink" xlink:title="Ontario Forest Research Institute" id="ABBRID0EIFBI" xlink:type="simple">OFRI</abbrev>); ibidem, 3-viii-2021, modified Lindgren funnel (2, <abbrev xmlns:xlink="http://www.w3.org/1999/xlink" xlink:title="Ontario Forest Research Institute" id="ABBRID0EMFBI" xlink:type="simple">OFRI</abbrev>); ibidem, 10-viii-2021, Lindgren funnel (2, <abbrev xmlns:xlink="http://www.w3.org/1999/xlink" xlink:title="Ontario Forest Research Institute" id="ABBRID0EQFBI" xlink:type="simple">OFRI</abbrev>), synergy multitrap (1, <abbrev xmlns:xlink="http://www.w3.org/1999/xlink" xlink:title="Ontario Forest Research Institute" id="ABBRID0EUFBI" xlink:type="simple">OFRI</abbrev>); ibidem, 17-viii-2021, synergy multitrap (1, <abbrev xmlns:xlink="http://www.w3.org/1999/xlink" xlink:title="Ontario Forest Research Institute" id="ABBRID0EYFBI" xlink:type="simple">OFRI</abbrev>), wind-oriented funnel trap (1, <abbrev xmlns:xlink="http://www.w3.org/1999/xlink" xlink:title="Ontario Forest Research Institute" id="ABBRID0E3FBI" xlink:type="simple">OFRI</abbrev>); ibidem, 22-ix-2021, synergy multitrap (1, <abbrev xmlns:xlink="http://www.w3.org/1999/xlink" xlink:title="Ontario Forest Research Institute" id="ABBRID0EAGBI" xlink:type="simple">OFRI</abbrev>). All samples were collected from a mixed hardwood forest, next to <italic><tp:taxon-name><tp:taxon-name-part taxon-name-part-type="genus" reg="Quercus">Quercus</tp:taxon-name-part></tp:taxon-name></italic> sp.</p><p>Sault Ste. Marie, <abbrev xmlns:xlink="http://www.w3.org/1999/xlink" xlink:title="Ontario" id="ABBRID0ENGBI" xlink:type="simple">ON</abbrev>, Landslide Rd., <named-content xmlns:xlink="http://www.w3.org/1999/xlink" content-type="dwc:verbatimCoordinates" xlink:type="simple"><named-content content-type="geo-json" specific-use="{&#34;type&#34;:&#34;Point&#34;,&#34;coordinates&#34;:[-84.280200,46.579200]}" id="NCID0EUGBI" xlink:type="simple">46.5792°N, 84.2802°W</named-content></named-content>, 18-v-2021, Lindgren funnel trap (340, <abbrev xmlns:xlink="http://www.w3.org/1999/xlink" xlink:title="Ontario Forest Research Institute" id="ABBRID0EZGBI" xlink:type="simple">OFRI</abbrev>), modified Lindgren funnel trap (183, <abbrev xmlns:xlink="http://www.w3.org/1999/xlink" xlink:title="Ontario Forest Research Institute" id="ABBRID0E4GBI" xlink:type="simple">OFRI</abbrev>), synergy multitrap (468, <abbrev xmlns:xlink="http://www.w3.org/1999/xlink" xlink:title="Ontario Forest Research Institute" id="ABBRID0EBHBI" xlink:type="simple">OFRI</abbrev>), wind-oriented funnel trap (340, <abbrev xmlns:xlink="http://www.w3.org/1999/xlink" xlink:title="Ontario Forest Research Institute" id="ABBRID0EFHBI" xlink:type="simple">OFRI</abbrev>); ibidem, 18-v-2021, Lindgren funnel (276, <abbrev xmlns:xlink="http://www.w3.org/1999/xlink" xlink:title="Ontario Forest Research Institute" id="ABBRID0EJHBI" xlink:type="simple">OFRI</abbrev>), modified Lindgren funnel (160, <abbrev xmlns:xlink="http://www.w3.org/1999/xlink" xlink:title="Ontario Forest Research Institute" id="ABBRID0ENHBI" xlink:type="simple">OFRI</abbrev>), synergy multitrap (299, <abbrev xmlns:xlink="http://www.w3.org/1999/xlink" xlink:title="Ontario Forest Research Institute" id="ABBRID0ERHBI" xlink:type="simple">OFRI</abbrev>), wind-oriented funnel trap (174, <abbrev xmlns:xlink="http://www.w3.org/1999/xlink" xlink:title="Ontario Forest Research Institute" id="ABBRID0EVHBI" xlink:type="simple">OFRI</abbrev>); ibidem, 1-vi-2021, Lindgren funnel (151, <abbrev xmlns:xlink="http://www.w3.org/1999/xlink" xlink:title="Ontario Forest Research Institute" id="ABBRID0EZHBI" xlink:type="simple">OFRI</abbrev>), modified Lindgren funnel (77, <abbrev xmlns:xlink="http://www.w3.org/1999/xlink" xlink:title="Ontario Forest Research Institute" id="ABBRID0E4HBI" xlink:type="simple">OFRI</abbrev>), synergy multitrap (210, <abbrev xmlns:xlink="http://www.w3.org/1999/xlink" xlink:title="Ontario Forest Research Institute" id="ABBRID0EBIBI" xlink:type="simple">OFRI</abbrev>), wind-oriented funnel trap (33, <abbrev xmlns:xlink="http://www.w3.org/1999/xlink" xlink:title="Ontario Forest Research Institute" id="ABBRID0EFIBI" xlink:type="simple">OFRI</abbrev>); ibidem, 8-vi-2021, Lindgren funnel (148, <abbrev xmlns:xlink="http://www.w3.org/1999/xlink" xlink:title="Ontario Forest Research Institute" id="ABBRID0EJIBI" xlink:type="simple">OFRI</abbrev>), modified Lindgren funnel (198, <abbrev xmlns:xlink="http://www.w3.org/1999/xlink" xlink:title="Ontario Forest Research Institute" id="ABBRID0ENIBI" xlink:type="simple">OFRI</abbrev>), synergy multitrap (277, <abbrev xmlns:xlink="http://www.w3.org/1999/xlink" xlink:title="Ontario Forest Research Institute" id="ABBRID0ERIBI" xlink:type="simple">OFRI</abbrev>), wind-oriented funnel trap (54, <abbrev xmlns:xlink="http://www.w3.org/1999/xlink" xlink:title="Ontario Forest Research Institute" id="ABBRID0EVIBI" xlink:type="simple">OFRI</abbrev> ; ibidem, 15-vi-2021, Lindgren funnel (69, <abbrev xmlns:xlink="http://www.w3.org/1999/xlink" xlink:title="Ontario Forest Research Institute" id="ABBRID0EZIBI" xlink:type="simple">OFRI</abbrev>), modified Lindgren funnel (27, <abbrev xmlns:xlink="http://www.w3.org/1999/xlink" xlink:title="Ontario Forest Research Institute" id="ABBRID0E4IBI" xlink:type="simple">OFRI</abbrev>), synergy multitrap (67, <abbrev xmlns:xlink="http://www.w3.org/1999/xlink" xlink:title="Ontario Forest Research Institute" id="ABBRID0EBJBI" xlink:type="simple">OFRI</abbrev>), wind-oriented funnel trap (15, <abbrev xmlns:xlink="http://www.w3.org/1999/xlink" xlink:title="Ontario Forest Research Institute" id="ABBRID0EFJBI" xlink:type="simple">OFRI</abbrev>); ibidem, 22-v-2021, Lindgren funnel (23, <abbrev xmlns:xlink="http://www.w3.org/1999/xlink" xlink:title="Ontario Forest Research Institute" id="ABBRID0EJJBI" xlink:type="simple">OFRI</abbrev>), modified Lindgren funnel (18, <abbrev xmlns:xlink="http://www.w3.org/1999/xlink" xlink:title="Ontario Forest Research Institute" id="ABBRID0ENJBI" xlink:type="simple">OFRI</abbrev>), synergy multitrap (59, <abbrev xmlns:xlink="http://www.w3.org/1999/xlink" xlink:title="Ontario Forest Research Institute" id="ABBRID0ERJBI" xlink:type="simple">OFRI</abbrev>),wind-oriented funnel trap (17, <abbrev xmlns:xlink="http://www.w3.org/1999/xlink" xlink:title="Ontario Forest Research Institute" id="ABBRID0EVJBI" xlink:type="simple">OFRI</abbrev>); ibidem, 29-vi-2021, Lindgren funnel (22, <abbrev xmlns:xlink="http://www.w3.org/1999/xlink" xlink:title="Ontario Forest Research Institute" id="ABBRID0EZJBI" xlink:type="simple">OFRI</abbrev>), modified Lindgren funnel (23, <abbrev xmlns:xlink="http://www.w3.org/1999/xlink" xlink:title="Ontario Forest Research Institute" id="ABBRID0E4JBI" xlink:type="simple">OFRI</abbrev>), synergy multitrap (29, <abbrev xmlns:xlink="http://www.w3.org/1999/xlink" xlink:title="Ontario Forest Research Institute" id="ABBRID0EBKBI" xlink:type="simple">OFRI</abbrev>), wind-oriented funnel trap (12, <abbrev xmlns:xlink="http://www.w3.org/1999/xlink" xlink:title="Ontario Forest Research Institute" id="ABBRID0EFKBI" xlink:type="simple">OFRI</abbrev>); ibidem, 6-vii-2021, Lindgren funnel (12, <abbrev xmlns:xlink="http://www.w3.org/1999/xlink" xlink:title="Ontario Forest Research Institute" id="ABBRID0EJKBI" xlink:type="simple">OFRI</abbrev>), modified Lindgren funnel (15, <abbrev xmlns:xlink="http://www.w3.org/1999/xlink" xlink:title="Ontario Forest Research Institute" id="ABBRID0ENKBI" xlink:type="simple">OFRI</abbrev>), synergy multitrap (30, <abbrev xmlns:xlink="http://www.w3.org/1999/xlink" xlink:title="Ontario Forest Research Institute" id="ABBRID0ERKBI" xlink:type="simple">OFRI</abbrev>), wind-oriented funnel trap (6, <abbrev xmlns:xlink="http://www.w3.org/1999/xlink" xlink:title="Ontario Forest Research Institute" id="ABBRID0EVKBI" xlink:type="simple">OFRI</abbrev>); ibidem, 13-vii-2021, Lindgren funnel (9, <abbrev xmlns:xlink="http://www.w3.org/1999/xlink" xlink:title="Ontario Forest Research Institute" id="ABBRID0EZKBI" xlink:type="simple">OFRI</abbrev>), modified Lindgren funnel (20, <abbrev xmlns:xlink="http://www.w3.org/1999/xlink" xlink:title="Ontario Forest Research Institute" id="ABBRID0E4KBI" xlink:type="simple">OFRI</abbrev>), synergy multitrap (29, <abbrev xmlns:xlink="http://www.w3.org/1999/xlink" xlink:title="Ontario Forest Research Institute" id="ABBRID0EBLBI" xlink:type="simple">OFRI</abbrev>), wind-oriented funnel trap (10, <abbrev xmlns:xlink="http://www.w3.org/1999/xlink" xlink:title="Ontario Forest Research Institute" id="ABBRID0EFLBI" xlink:type="simple">OFRI</abbrev>); ibidem, 20-vii-2021, Lindgren funnel (17, <abbrev xmlns:xlink="http://www.w3.org/1999/xlink" xlink:title="Ontario Forest Research Institute" id="ABBRID0EJLBI" xlink:type="simple">OFRI</abbrev>), modified Lindgren funnel (18, <abbrev xmlns:xlink="http://www.w3.org/1999/xlink" xlink:title="Ontario Forest Research Institute" id="ABBRID0ENLBI" xlink:type="simple">OFRI</abbrev>), synergy multitrap (28, <abbrev xmlns:xlink="http://www.w3.org/1999/xlink" xlink:title="Ontario Forest Research Institute" id="ABBRID0ERLBI" xlink:type="simple">OFRI</abbrev>), wind-oriented funnel trap (5, <abbrev xmlns:xlink="http://www.w3.org/1999/xlink" xlink:title="Ontario Forest Research Institute" id="ABBRID0EVLBI" xlink:type="simple">OFRI</abbrev>; ibidem, 27-vii-2021, Lindgren funnel (4, <abbrev xmlns:xlink="http://www.w3.org/1999/xlink" xlink:title="Ontario Forest Research Institute" id="ABBRID0EZLBI" xlink:type="simple">OFRI</abbrev>), modified Lindgren funnel (10, <abbrev xmlns:xlink="http://www.w3.org/1999/xlink" xlink:title="Ontario Forest Research Institute" id="ABBRID0E4LBI" xlink:type="simple">OFRI</abbrev>), synergy multitrap (10, <abbrev xmlns:xlink="http://www.w3.org/1999/xlink" xlink:title="Ontario Forest Research Institute" id="ABBRID0EBMBI" xlink:type="simple">OFRI</abbrev>), wind-oriented funnel trap (4, <abbrev xmlns:xlink="http://www.w3.org/1999/xlink" xlink:title="Ontario Forest Research Institute" id="ABBRID0EFMBI" xlink:type="simple">OFRI</abbrev>); ibidem, 3-viii-2021, Lindgren funnel (1, <abbrev xmlns:xlink="http://www.w3.org/1999/xlink" xlink:title="Ontario Forest Research Institute" id="ABBRID0EJMBI" xlink:type="simple">OFRI</abbrev>), modified Lindgren funnel (2, <abbrev xmlns:xlink="http://www.w3.org/1999/xlink" xlink:title="Ontario Forest Research Institute" id="ABBRID0ENMBI" xlink:type="simple">OFRI</abbrev>), synergy multitrap (2, <abbrev xmlns:xlink="http://www.w3.org/1999/xlink" xlink:title="Ontario Forest Research Institute" id="ABBRID0ERMBI" xlink:type="simple">OFRI</abbrev>), wind-oriented funnel trap (2, <abbrev xmlns:xlink="http://www.w3.org/1999/xlink" xlink:title="Ontario Forest Research Institute" id="ABBRID0EVMBI" xlink:type="simple">OFRI</abbrev>); ibidem, 10-viii-2021 (1, <abbrev xmlns:xlink="http://www.w3.org/1999/xlink" xlink:title="Ontario Forest Research Institute" id="ABBRID0EZMBI" xlink:type="simple">OFRI</abbrev>); ibidem, 17-viii-2021 (3, <abbrev xmlns:xlink="http://www.w3.org/1999/xlink" xlink:title="Ontario Forest Research Institute" id="ABBRID0E4MBI" xlink:type="simple">OFRI</abbrev>); ibidem, 24-viii-2021, Lindgren funnel (1, <abbrev xmlns:xlink="http://www.w3.org/1999/xlink" xlink:title="Ontario Forest Research Institute" id="ABBRID0EBNBI" xlink:type="simple">OFRI</abbrev>), synergy multitrap (3, <abbrev xmlns:xlink="http://www.w3.org/1999/xlink" xlink:title="Ontario Forest Research Institute" id="ABBRID0EFNBI" xlink:type="simple">OFRI</abbrev>); ibidem, 7-ix-2021 (1, <abbrev xmlns:xlink="http://www.w3.org/1999/xlink" xlink:title="Ontario Forest Research Institute" id="ABBRID0EJNBI" xlink:type="simple">OFRI</abbrev>). All samples were collected from a mixed hardwood forest, next to <italic><tp:taxon-name><tp:taxon-name-part taxon-name-part-type="genus" reg="Quercus">Quercus</tp:taxon-name-part></tp:taxon-name></italic> sp.</p></tp:treatment-sec><tp:treatment-sec sec-type="distribution" id="SECID0EUNBI"><title>Distribution in Canada.</title><p><abbrev xmlns:xlink="http://www.w3.org/1999/xlink" xlink:title="Saskatchewan" id="ABBRID0E1NBI" xlink:type="simple">SK</abbrev>, <abbrev xmlns:xlink="http://www.w3.org/1999/xlink" xlink:title="Manitoba" id="ABBRID0E5NBI" xlink:type="simple">MB</abbrev>, <bold><abbrev xmlns:xlink="http://www.w3.org/1999/xlink" xlink:title="Ontario" id="ABBRID0EDOBI" xlink:type="simple">ON</abbrev></bold>, <abbrev xmlns:xlink="http://www.w3.org/1999/xlink" xlink:title="Quebec" id="ABBRID0EHOBI" xlink:type="simple">QC</abbrev>, <abbrev xmlns:xlink="http://www.w3.org/1999/xlink" xlink:title="New Brunswick" id="ABBRID0ELOBI" xlink:type="simple">NB</abbrev>, <abbrev xmlns:xlink="http://www.w3.org/1999/xlink" xlink:title="Nova Scotia" id="ABBRID0EPOBI" xlink:type="simple">NS</abbrev> (<xref ref-type="bibr" rid="B2">Bousquet et al. 2013</xref>).</p></tp:treatment-sec><ref-list><ref id="B2"><mixed-citation xmlns:xlink="http://www.w3.org/1999/xlink" xlink:type="simple"><person-group><name name-style="western"><surname>Bousquet</surname><given-names>Y</given-names></name><name name-style="western"><surname>Bouchard</surname><given-names>P</given-names></name><name name-style="western"><surname>Davies</surname><given-names>AE</given-names></name><name name-style="western"><surname>Sikes</surname><given-names>DS</given-names></name></person-group> (<year>2013</year>) <source>Checklist of beetles (<tp:taxon-name><tp:taxon-name-part taxon-name-part-type="order">Coleoptera</tp:taxon-name-part></tp:taxon-name>) of Canada and Alaska (2<sup>nd</sup> edn.).</source><publisher-name>Pensoft</publisher-name>, <publisher-loc>Sofia</publisher-loc>, <size units="page">402 pp</size>. <ext-link xlink:type="simple" ext-link-type="doi" xlink:href="10.3897/zookeys.360.4742">https://doi.org/10.3897/zookeys.360.4742</ext-link></mixed-citation></ref><ref id="B9"><mixed-citation xmlns:xlink="http://www.w3.org/1999/xlink" xlink:type="simple"><person-group><name name-style="western"><surname>Downie</surname><given-names>NM</given-names></name><name name-style="western"><surname>Arnett</surname><given-names>RH</given-names></name></person-group> (<year>1996</year>) <source>The Beetles of Northeastern North America: <tp:taxon-name><tp:taxon-name-part taxon-name-part-type="suborder">Polyphaga</tp:taxon-name-part></tp:taxon-name>, Superfamily <tp:taxon-name><tp:taxon-name-part taxon-name-part-type="family">Bostrichidae</tp:taxon-name-part></tp:taxon-name>, Through <tp:taxon-name><tp:taxon-name-part taxon-name-part-type="family">Curculionidae</tp:taxon-name-part></tp:taxon-name> (Vol. 2).</source><publisher-name>The Sandhill Crane Press</publisher-name>, <publisher-loc>Florida</publisher-loc>, <size units="page">880 pp</size>. <ext-link xlink:type="simple" ext-link-type="doi" xlink:href="10.1201/9781420041231">https://doi.org/10.1201/9781420041231</ext-link></mixed-citation></ref><ref id="B14"><mixed-citation xmlns:xlink="http://www.w3.org/1999/xlink" xlink:type="simple"><person-group><name name-style="western"><surname>Jakubowski</surname><given-names>R</given-names></name></person-group> (<year>2021</year>) <tp:taxon-name><tp:taxon-name-part taxon-name-part-type="genus">Carpophilus</tp:taxon-name-part> (<tp:taxon-name-part taxon-name-part-type="subgenus">Megacarpolus</tp:taxon-name-part>) <tp:taxon-name-part taxon-name-part-type="species">sayi</tp:taxon-name-part></tp:taxon-name>. <ext-link xlink:type="simple" ext-link-type="uri" xlink:href="https://inaturalist.ca/observations/85864145">https://inaturalist.ca/observations/85864145</ext-link> [Accessed February 2023]</mixed-citation></ref><ref id="B28"><mixed-citation xmlns:xlink="http://www.w3.org/1999/xlink" xlink:type="simple"><person-group><name name-style="western"><surname>Parsons</surname><given-names>CT</given-names></name></person-group> (<year>1943</year>) <article-title>A review of Nearctic <tp:taxon-name><tp:taxon-name-part taxon-name-part-type="family">Nitidulidae</tp:taxon-name-part></tp:taxon-name> (<tp:taxon-name><tp:taxon-name-part taxon-name-part-type="order">Coleoptera</tp:taxon-name-part></tp:taxon-name>).</article-title><source>Bulletin of the Museum of Comparative Zoology at Harvard College</source><volume>92</volume>: <fpage>121</fpage>–<lpage>278</lpage>.</mixed-citation></ref><ref id="B31"><mixed-citation xmlns:xlink="http://www.w3.org/1999/xlink" xlink:type="simple"><person-group><name name-style="western"><surname>Price</surname><given-names>MB</given-names></name></person-group> (<year>2003</year>) <source>A comprehensive survey of the sap and short-winged flower beetles of Wisconsin (<tp:taxon-name><tp:taxon-name-part taxon-name-part-type="order">Coleoptera</tp:taxon-name-part></tp:taxon-name>: <tp:taxon-name><tp:taxon-name-part taxon-name-part-type="family">Nitidulidae</tp:taxon-name-part></tp:taxon-name>, <tp:taxon-name><tp:taxon-name-part taxon-name-part-type="family">Kateretidae</tp:taxon-name-part></tp:taxon-name>). M.Sc. thesis.</source><publisher-name>University of Wisconsin-Madison</publisher-name>, <publisher-loc>Madison, Wisconsin</publisher-loc>, <size units="page">407 pp</size>.</mixed-citation></ref></ref-list></tp:taxon-treatment>
