# Supplementary material for: ﻿New records of Nitidulidae (Nitidulidae, Coleoptera) species in Canada, Ontario, and Manitoba
Source: Zookeys. 2023 Mar 24;1156:33–52. doi: 10.3897/zookeys.1156.94589 (PMC10208604; doi:10.3897/zookeys.1156.94589)
Supplement: XML Treatment for Cychramus adustus [file zookeys.1156.94589-treatment6.xml]

<!DOCTYPE tp:taxon-treatment
  PUBLIC "-//TaxonX//DTD Taxonomic Treatment Publishing DTD v0 20100105//EN" "tax-treatment-NSO.dtd">
<tp:taxon-treatment xmlns:tp="http://www.plazi.org/taxpub"><tp:treatment-meta><kwd-group><label>Taxon classification</label><kwd>
                    <named-content content-type="kingdom">Animalia</named-content>
                  </kwd><kwd>
                    <named-content content-type="order">Coleoptera</named-content>
                  </kwd><kwd>
                    <named-content content-type="family">Nitidulidae</named-content>
                  </kwd></kwd-group><mixed-citation publication-type="journal"><person-group><name><surname>Reed</surname><given-names>Sharon E.</given-names></name><name><surname>Dutkiewicz</surname><given-names>David</given-names></name><name><surname>Ross</surname><given-names>Fiona</given-names></name><name><surname>Llewellyn</surname><given-names>Jennifer</given-names></name><name><surname>Fraser</surname><given-names>Hannah</given-names></name></person-group><article-title>﻿New records of <tp:taxon-name><tp:taxon-name-part taxon-name-part-type="family">Nitidulidae</tp:taxon-name-part></tp:taxon-name> (<tp:taxon-name><tp:taxon-name-part taxon-name-part-type="family">Nitidulidae</tp:taxon-name-part></tp:taxon-name>, <tp:taxon-name><tp:taxon-name-part taxon-name-part-type="order">Coleoptera</tp:taxon-name-part></tp:taxon-name>) species in Canada, Ontario, and Manitoba</article-title><source>Zookeys</source><day>24</day><month>03</month><year>2023</year><volume>1156</volume><fpage>33</fpage><lpage>52</lpage><pub-id pub-id-type="doi">10.3897/zookeys.1156.94589</pub-id></mixed-citation></tp:treatment-meta><tp:nomenclature><label>﻿</label><tp:taxon-name>
                  <object-id xmlns:xlink="http://www.w3.org/1999/xlink" content-type="arpha" xlink:type="simple">5ADEDC12-4A4E-557A-9C1F-17120364CD17</object-id>
                  <tp:taxon-name-part taxon-name-part-type="genus" reg="Cychramus">Cychramus</tp:taxon-name-part>
                  <tp:taxon-name-part taxon-name-part-type="species" reg="adustus">adustus</tp:taxon-name-part>
                </tp:taxon-name><tp:taxon-authority>(Erichson, 1843)</tp:taxon-authority></tp:nomenclature><tp:treatment-sec sec-type="notes" id="SECID0EPQBI"><title>Notes.</title><p>This is the first record of <italic><tp:taxon-name><tp:taxon-name-part taxon-name-part-type="genus" reg="Cychramus">Cychramus</tp:taxon-name-part><tp:taxon-name-part taxon-name-part-type="species" reg="adustus">adustus</tp:taxon-name-part></tp:taxon-name></italic> for Manitoba found in three localities in 2019. The <xref ref-type="bibr" rid="B24">McNamara (1991)</xref> checklist of <tp:taxon-name><tp:taxon-name-part taxon-name-part-type="family">Nitidulidae</tp:taxon-name-part></tp:taxon-name> recorded <italic><tp:taxon-name><tp:taxon-name-part taxon-name-part-type="genus" reg="Cychramus">C.</tp:taxon-name-part><tp:taxon-name-part taxon-name-part-type="species" reg="adustus">adustus</tp:taxon-name-part></tp:taxon-name></italic> present in Ontario and Quebec. <xref ref-type="bibr" rid="B22">Majka et al. (2008)</xref> recorded <italic><tp:taxon-name><tp:taxon-name-part taxon-name-part-type="genus" reg="Cychramus">C.</tp:taxon-name-part><tp:taxon-name-part taxon-name-part-type="species" reg="adustus">adustus</tp:taxon-name-part></tp:taxon-name></italic> in New Brunswick, and <xref ref-type="bibr" rid="B39">Webster et al. (2022)</xref> recorded <italic><tp:taxon-name><tp:taxon-name-part taxon-name-part-type="genus" reg="Cychramus">C.</tp:taxon-name-part><tp:taxon-name-part taxon-name-part-type="species" reg="adustus">adustus</tp:taxon-name-part></tp:taxon-name></italic> in Prince Edward Island. There are five records for <italic><tp:taxon-name><tp:taxon-name-part taxon-name-part-type="genus" reg="Cychramus">C.</tp:taxon-name-part><tp:taxon-name-part taxon-name-part-type="species" reg="adustus">adustus</tp:taxon-name-part></tp:taxon-name></italic> on the <abbrev xmlns:xlink="http://www.w3.org/1999/xlink" xlink:title="iNaturalist" id="ABBRID0E4SBI" xlink:type="simple">IN</abbrev> website that are mostly collected in eastern Ontario and near Montreal, Quebec (<xref ref-type="bibr" rid="B1">Adustus 2023</xref>). The BN website references <xref ref-type="bibr" rid="B2">Bousquet et al. (2013)</xref> when describing the range of <italic><tp:taxon-name><tp:taxon-name-part taxon-name-part-type="genus" reg="Cychramus">C.</tp:taxon-name-part><tp:taxon-name-part taxon-name-part-type="species" reg="adustus">adustus</tp:taxon-name-part></tp:taxon-name></italic> as eastern North America.</p></tp:treatment-sec><tp:treatment-sec sec-type="New records" id="SECID0EUTBI"><title>New records.</title><p><bold>Manitoba</bold>: Birds Hill Provincial Park, <abbrev xmlns:xlink="http://www.w3.org/1999/xlink" xlink:title="Manitoba" id="ABBRID0E3TBI" xlink:type="simple">MB</abbrev>, Roscoe Rd. <named-content xmlns:xlink="http://www.w3.org/1999/xlink" content-type="dwc:verbatimCoordinates" xlink:type="simple"><named-content content-type="geo-json" specific-use="{&#34;type&#34;:&#34;Point&#34;,&#34;coordinates&#34;:[-96.871900,50.043600]}" id="NCID0EDUBI" xlink:type="simple">50.0436°N, 96.8719°W</named-content></named-content>, 14-v-2019 (4, <abbrev xmlns:xlink="http://www.w3.org/1999/xlink" xlink:title="Ontario Forest Research Institute" id="ABBRID0EIUBI" xlink:type="simple">OFRI</abbrev>); ibidem, 22-v-2019 (9, <abbrev xmlns:xlink="http://www.w3.org/1999/xlink" xlink:title="Ontario Forest Research Institute" id="ABBRID0EMUBI" xlink:type="simple">OFRI</abbrev>); ibidem, 4-vi-2019 (4, <abbrev xmlns:xlink="http://www.w3.org/1999/xlink" xlink:title="Ontario Forest Research Institute" id="ABBRID0EQUBI" xlink:type="simple">OFRI</abbrev>); ibidem, 11-vi-2019 (4, <abbrev xmlns:xlink="http://www.w3.org/1999/xlink" xlink:title="Ontario Forest Research Institute" id="ABBRID0EUUBI" xlink:type="simple">OFRI</abbrev>); ibidem, 17-vi-2019 (3, <abbrev xmlns:xlink="http://www.w3.org/1999/xlink" xlink:title="Ontario Forest Research Institute" id="ABBRID0EYUBI" xlink:type="simple">OFRI</abbrev>); ibidem, 25-vi-2019 (5, <abbrev xmlns:xlink="http://www.w3.org/1999/xlink" xlink:title="Ontario Forest Research Institute" id="ABBRID0E3UBI" xlink:type="simple">OFRI</abbrev>); ibidem, 2-vii-2019 (3, <abbrev xmlns:xlink="http://www.w3.org/1999/xlink" xlink:title="Ontario Forest Research Institute" id="ABBRID0EAVBI" xlink:type="simple">OFRI</abbrev>); ibidem, 31-vii-2019 (1, <abbrev xmlns:xlink="http://www.w3.org/1999/xlink" xlink:title="Ontario Forest Research Institute" id="ABBRID0EEVBI" xlink:type="simple">OFRI</abbrev>); ibidem, 6-viii-2019 (2, <abbrev xmlns:xlink="http://www.w3.org/1999/xlink" xlink:title="Ontario Forest Research Institute" id="ABBRID0EIVBI" xlink:type="simple">OFRI</abbrev>); ibidem, 28-viii-2019 (2, <abbrev xmlns:xlink="http://www.w3.org/1999/xlink" xlink:title="Ontario Forest Research Institute" id="ABBRID0EMVBI" xlink:type="simple">OFRI</abbrev>); ibidem, 10-ix-2019 (2, <abbrev xmlns:xlink="http://www.w3.org/1999/xlink" xlink:title="Ontario Forest Research Institute" id="ABBRID0EQVBI" xlink:type="simple">OFRI</abbrev>). All samples were taken from wind-oriented funnel traps, in a mixed hardwood forest, next to <italic><tp:taxon-name><tp:taxon-name-part taxon-name-part-type="genus" reg="Quercus">Quercus</tp:taxon-name-part></tp:taxon-name></italic> sp.</p><p>Beaudry Provincial Park, <abbrev xmlns:xlink="http://www.w3.org/1999/xlink" xlink:title="Manitoba" id="ABBRID0E4VBI" xlink:type="simple">MB</abbrev>, Roblin Blvd, <named-content xmlns:xlink="http://www.w3.org/1999/xlink" content-type="dwc:verbatimCoordinates" xlink:type="simple"><named-content content-type="geo-json" specific-use="{&#34;type&#34;:&#34;Point&#34;,&#34;coordinates&#34;:[-97.463800,49.857600]}" id="NCID0EEWBI" xlink:type="simple">49.8576°N, 97.4638°W</named-content></named-content>, 14-v-2019 (2, <abbrev xmlns:xlink="http://www.w3.org/1999/xlink" xlink:title="Ontario Forest Research Institute" id="ABBRID0EJWBI" xlink:type="simple">OFRI</abbrev>); ibidem, 29-v-2019 (14, <abbrev xmlns:xlink="http://www.w3.org/1999/xlink" xlink:title="Ontario Forest Research Institute" id="ABBRID0ENWBI" xlink:type="simple">OFRI</abbrev>); ibidem, 4-vi-2019 (3, <abbrev xmlns:xlink="http://www.w3.org/1999/xlink" xlink:title="Ontario Forest Research Institute" id="ABBRID0ERWBI" xlink:type="simple">OFRI</abbrev>); ibidem, 11-vi-2019 (14, <abbrev xmlns:xlink="http://www.w3.org/1999/xlink" xlink:title="Ontario Forest Research Institute" id="ABBRID0EVWBI" xlink:type="simple">OFRI</abbrev>); ibidem, 25-vi-2019 (1, <abbrev xmlns:xlink="http://www.w3.org/1999/xlink" xlink:title="Ontario Forest Research Institute" id="ABBRID0EZWBI" xlink:type="simple">OFRI</abbrev>); ibidem, 8-vii-2019 (1, <abbrev xmlns:xlink="http://www.w3.org/1999/xlink" xlink:title="Ontario Forest Research Institute" id="ABBRID0E4WBI" xlink:type="simple">OFRI</abbrev>); ibidem, 16-vii-2019 (1, <abbrev xmlns:xlink="http://www.w3.org/1999/xlink" xlink:title="Ontario Forest Research Institute" id="ABBRID0EBXBI" xlink:type="simple">OFRI</abbrev>); ibidem, 6-viii-2019 (2, <abbrev xmlns:xlink="http://www.w3.org/1999/xlink" xlink:title="Ontario Forest Research Institute" id="ABBRID0EFXBI" xlink:type="simple">OFRI</abbrev>); ibidem, 28-viii-2019 (1, <abbrev xmlns:xlink="http://www.w3.org/1999/xlink" xlink:title="Ontario Forest Research Institute" id="ABBRID0EJXBI" xlink:type="simple">OFRI</abbrev>); ibidem, 10-ix-2019 (2, <abbrev xmlns:xlink="http://www.w3.org/1999/xlink" xlink:title="Ontario Forest Research Institute" id="ABBRID0ENXBI" xlink:type="simple">OFRI</abbrev>). All samples were taken from wind-oriented funnel traps, in a riparian hardwood forest, next to <italic><tp:taxon-name><tp:taxon-name-part taxon-name-part-type="genus" reg="Quercus">Quercus</tp:taxon-name-part></tp:taxon-name></italic> sp.</p><p>Winnipeg, <abbrev xmlns:xlink="http://www.w3.org/1999/xlink" xlink:title="Manitoba" id="ABBRID0E1XBI" xlink:type="simple">MB</abbrev>, Winnipeg James Armstrong Richardson International Airport off Wihuri Rd., <named-content xmlns:xlink="http://www.w3.org/1999/xlink" content-type="dwc:verbatimCoordinates" xlink:type="simple"><named-content content-type="geo-json" specific-use="{&#34;type&#34;:&#34;Point&#34;,&#34;coordinates&#34;:[-97.253800,49.899600]}" id="NCID0EBYBI" xlink:type="simple">49.8996°N, 97.2538°W</named-content></named-content>, 22-v-2019 (1, <abbrev xmlns:xlink="http://www.w3.org/1999/xlink" xlink:title="Ontario Forest Research Institute" id="ABBRID0EGYBI" xlink:type="simple">OFRI</abbrev>); ibidem, 4-vi-2019 (4, <abbrev xmlns:xlink="http://www.w3.org/1999/xlink" xlink:title="Ontario Forest Research Institute" id="ABBRID0EKYBI" xlink:type="simple">OFRI</abbrev>); ibidem, 11-v-2019 (3, <abbrev xmlns:xlink="http://www.w3.org/1999/xlink" xlink:title="Ontario Forest Research Institute" id="ABBRID0EOYBI" xlink:type="simple">OFRI</abbrev>); ibidem, 17-vi-2019 (3, <abbrev xmlns:xlink="http://www.w3.org/1999/xlink" xlink:title="Ontario Forest Research Institute" id="ABBRID0ESYBI" xlink:type="simple">OFRI</abbrev>); ibidem, 25-vi-2019 (2, <abbrev xmlns:xlink="http://www.w3.org/1999/xlink" xlink:title="Ontario Forest Research Institute" id="ABBRID0EWYBI" xlink:type="simple">OFRI</abbrev>); ibidem, 8-vii-2019 (1, <abbrev xmlns:xlink="http://www.w3.org/1999/xlink" xlink:title="Ontario Forest Research Institute" id="ABBRID0E1YBI" xlink:type="simple">OFRI</abbrev>); ibidem, 31-vii-2019 (1, <abbrev xmlns:xlink="http://www.w3.org/1999/xlink" xlink:title="Ontario Forest Research Institute" id="ABBRID0E5YBI" xlink:type="simple">OFRI</abbrev>); ibidem, 14-viii-2019 (1, <abbrev xmlns:xlink="http://www.w3.org/1999/xlink" xlink:title="Ontario Forest Research Institute" id="ABBRID0ECZBI" xlink:type="simple">OFRI</abbrev>). All samples were taken from wind-oriented funnel traps, in a mixed hardwood forest, next to <italic><tp:taxon-name><tp:taxon-name-part taxon-name-part-type="genus" reg="Quercus">Quercus</tp:taxon-name-part></tp:taxon-name></italic> sp.</p></tp:treatment-sec><tp:treatment-sec sec-type="distribution" id="SECID0ENZBI"><title>Distribution in Canada.</title><p><bold><abbrev xmlns:xlink="http://www.w3.org/1999/xlink" xlink:title="Manitoba" id="ABBRID0EUZBI" xlink:type="simple">MB</abbrev></bold>, <abbrev xmlns:xlink="http://www.w3.org/1999/xlink" xlink:title="Ontario" id="ABBRID0EYZBI" xlink:type="simple">ON</abbrev>, <abbrev xmlns:xlink="http://www.w3.org/1999/xlink" xlink:title="Quebec" id="ABBRID0E3ZBI" xlink:type="simple">QC</abbrev>, <abbrev xmlns:xlink="http://www.w3.org/1999/xlink" xlink:title="New Brunswick" id="ABBRID0EA1BI" xlink:type="simple">NB</abbrev>, <abbrev xmlns:xlink="http://www.w3.org/1999/xlink" xlink:title="Prince Edward Island" id="ABBRID0EE1BI" xlink:type="simple">PE</abbrev> (<xref ref-type="bibr" rid="B2">Bousquet et al. 2013</xref>; <xref ref-type="bibr" rid="B39">Webster et al. 2022</xref>).</p></tp:treatment-sec><ref-list><ref id="B24"><mixed-citation xmlns:xlink="http://www.w3.org/1999/xlink" xlink:type="simple"><person-group><name name-style="western"><surname>McNamara</surname><given-names>J</given-names></name></person-group> (<year>1991</year>) <article-title>Family <tp:taxon-name><tp:taxon-name-part taxon-name-part-type="family">Nitidulidae</tp:taxon-name-part></tp:taxon-name>: sap beetles.</article-title> In: <person-group><name name-style="western"><surname>Bousquet</surname><given-names>Y</given-names></name></person-group> (<role>Ed.</role>) <issue-title>Checklist of Beetles in Canada and Alaska.</issue-title><source>Agriculture Canada Research Branch Publication 1861/E</source>, <fpage>214</fpage>–<lpage>217</lpage>.</mixed-citation></ref><ref id="B22"><mixed-citation xmlns:xlink="http://www.w3.org/1999/xlink" xlink:type="simple"><person-group><name name-style="western"><surname>Majka</surname><given-names>CG</given-names></name><name name-style="western"><surname>Webster</surname><given-names>R</given-names></name><name name-style="western"><surname>Cline</surname><given-names>AR</given-names></name></person-group> (<year>2008</year>) <article-title>New records of <tp:taxon-name><tp:taxon-name-part taxon-name-part-type="family">Nitidulidae</tp:taxon-name-part></tp:taxon-name> and <tp:taxon-name><tp:taxon-name-part taxon-name-part-type="family">Kateretidae</tp:taxon-name-part></tp:taxon-name> (<tp:taxon-name><tp:taxon-name-part taxon-name-part-type="order">Coleoptera</tp:taxon-name-part></tp:taxon-name>) from New Brunswick, Canada.</article-title><source>ZooKeys</source><volume>2</volume>: <fpage>337</fpage>–<lpage>356</lpage>. <ext-link xlink:type="simple" ext-link-type="doi" xlink:href="10.3897/zookeys.2.23">https://doi.org/10.3897/zookeys.2.23</ext-link></mixed-citation></ref><ref id="B39"><mixed-citation xmlns:xlink="http://www.w3.org/1999/xlink" xlink:type="simple"><person-group><name name-style="western"><surname>Webster</surname><given-names>RP</given-names></name><name name-style="western"><surname>Hughes</surname><given-names>CC</given-names></name><name name-style="western"><surname>Sweeney</surname><given-names>JD</given-names></name></person-group> (<year>2022</year>) <article-title>The <tp:taxon-name><tp:taxon-name-part taxon-name-part-type="order">Coleoptera</tp:taxon-name-part></tp:taxon-name> of the Province of Prince Edward Island, Canada: 295 new records from Lindgren funnel traps and a checklist to species, Canada.</article-title><source>ZooKeys</source><volume>1107</volume>: <fpage>1</fpage>–<lpage>158</lpage>. <ext-link xlink:type="simple" ext-link-type="doi" xlink:href="10.3897/zookeys.1107.82976">https://doi.org/10.3897/zookeys.1107.82976</ext-link></mixed-citation></ref><ref id="B1"><mixed-citation xmlns:xlink="http://www.w3.org/1999/xlink" xlink:type="simple">Adustus (<year>2023</year>) Observations of <italic><tp:taxon-name><tp:taxon-name-part taxon-name-part-type="genus">Cychramus</tp:taxon-name-part><tp:taxon-name-part taxon-name-part-type="species">adustus</tp:taxon-name-part></tp:taxon-name></italic> in Canada. <ext-link xlink:type="simple" ext-link-type="uri" xlink:href="https://inaturalist.ca/observations?place_id=6712%26subview=map%26taxon_id=174084">https://inaturalist.ca/observations?place_id=6712&amp;subview=map&amp;taxon_id=174084</ext-link> [Accessed February 2023]</mixed-citation></ref><ref id="B2"><mixed-citation xmlns:xlink="http://www.w3.org/1999/xlink" xlink:type="simple"><person-group><name name-style="western"><surname>Bousquet</surname><given-names>Y</given-names></name><name name-style="western"><surname>Bouchard</surname><given-names>P</given-names></name><name name-style="western"><surname>Davies</surname><given-names>AE</given-names></name><name name-style="western"><surname>Sikes</surname><given-names>DS</given-names></name></person-group> (<year>2013</year>) <source>Checklist of beetles (<tp:taxon-name><tp:taxon-name-part taxon-name-part-type="order">Coleoptera</tp:taxon-name-part></tp:taxon-name>) of Canada and Alaska (2<sup>nd</sup> edn.).</source><publisher-name>Pensoft</publisher-name>, <publisher-loc>Sofia</publisher-loc>, <size units="page">402 pp</size>. <ext-link xlink:type="simple" ext-link-type="doi" xlink:href="10.3897/zookeys.360.4742">https://doi.org/10.3897/zookeys.360.4742</ext-link></mixed-citation></ref></ref-list></tp:taxon-treatment>
