# Supplementary material for: ﻿New records of Nitidulidae (Nitidulidae, Coleoptera) species in Canada, Ontario, and Manitoba
Source: Zookeys. 2023 Mar 24;1156:33–52. doi: 10.3897/zookeys.1156.94589 (PMC10208604; doi:10.3897/zookeys.1156.94589)
Supplement: XML Treatment for Stelidota coenosa [file zookeys.1156.94589-treatment7.xml]

<!DOCTYPE tp:taxon-treatment
  PUBLIC "-//TaxonX//DTD Taxonomic Treatment Publishing DTD v0 20100105//EN" "tax-treatment-NSO.dtd">
<tp:taxon-treatment xmlns:tp="http://www.plazi.org/taxpub"><tp:treatment-meta><kwd-group><label>Taxon classification</label><kwd>
                    <named-content content-type="kingdom">Animalia</named-content>
                  </kwd><kwd>
                    <named-content content-type="order">Coleoptera</named-content>
                  </kwd><kwd>
                    <named-content content-type="family">Nitidulidae</named-content>
                  </kwd></kwd-group><mixed-citation publication-type="journal"><person-group><name><surname>Reed</surname><given-names>Sharon E.</given-names></name><name><surname>Dutkiewicz</surname><given-names>David</given-names></name><name><surname>Ross</surname><given-names>Fiona</given-names></name><name><surname>Llewellyn</surname><given-names>Jennifer</given-names></name><name><surname>Fraser</surname><given-names>Hannah</given-names></name></person-group><article-title>﻿New records of <tp:taxon-name><tp:taxon-name-part taxon-name-part-type="family">Nitidulidae</tp:taxon-name-part></tp:taxon-name> (<tp:taxon-name><tp:taxon-name-part taxon-name-part-type="family">Nitidulidae</tp:taxon-name-part></tp:taxon-name>, <tp:taxon-name><tp:taxon-name-part taxon-name-part-type="order">Coleoptera</tp:taxon-name-part></tp:taxon-name>) species in Canada, Ontario, and Manitoba</article-title><source>Zookeys</source><day>24</day><month>03</month><year>2023</year><volume>1156</volume><fpage>33</fpage><lpage>52</lpage><pub-id pub-id-type="doi">10.3897/zookeys.1156.94589</pub-id></mixed-citation></tp:treatment-meta><tp:nomenclature><label>﻿</label><tp:taxon-name>
                  <object-id xmlns:xlink="http://www.w3.org/1999/xlink" content-type="arpha" xlink:type="simple">B8C68A74-B102-5FED-AE7A-1D78AAB40A74</object-id>
                  <tp:taxon-name-part taxon-name-part-type="genus" reg="Stelidota">Stelidota</tp:taxon-name-part>
                  <tp:taxon-name-part taxon-name-part-type="species" reg="coenosa">coenosa</tp:taxon-name-part>
                </tp:taxon-name><tp:taxon-authority>Erichson, 1843</tp:taxon-authority></tp:nomenclature><tp:treatment-sec sec-type="notes" id="SECID0E52BI"><title>Notes.</title><p>This is the first record of <italic><tp:taxon-name><tp:taxon-name-part taxon-name-part-type="genus" reg="Stelidota">Stelidota</tp:taxon-name-part><tp:taxon-name-part taxon-name-part-type="species" reg="coenosa">coenosa</tp:taxon-name-part></tp:taxon-name></italic> for Ontario. It was collected at one locality in the province in 2021. The species was first reported from boletus mushrooms in a <italic><tp:taxon-name><tp:taxon-name-part taxon-name-part-type="genus" reg="Pinus">Pinus</tp:taxon-name-part><tp:taxon-name-part taxon-name-part-type="species" reg="banksiana">banksiana</tp:taxon-name-part></tp:taxon-name></italic> forest in Northumberland Co., New Brunswick by <xref ref-type="bibr" rid="B38">Webster et al. (2016)</xref>. It has also been recorded from several states along the eastern United States from New York to Florida (<xref ref-type="bibr" rid="B28">Parsons 1943</xref>). <italic><tp:taxon-name><tp:taxon-name-part taxon-name-part-type="genus" reg="Stelidota">Stelidota</tp:taxon-name-part><tp:taxon-name-part taxon-name-part-type="species" reg="coenosa">coenosa</tp:taxon-name-part></tp:taxon-name></italic> was collected as far west as Wisconsin, south to Arizona and can be found in subtropical and tropical areas of Central and South America (<xref ref-type="bibr" rid="B11">Galford et al. 1991</xref>). The <abbrev xmlns:xlink="http://www.w3.org/1999/xlink" xlink:title="iNaturalist" id="ABBRID0ER4BI" xlink:type="simple">IN</abbrev> website does not have any record for <italic><tp:taxon-name><tp:taxon-name-part taxon-name-part-type="genus" reg="Stelidota">S.</tp:taxon-name-part><tp:taxon-name-part taxon-name-part-type="species" reg="coenosa">coenosa</tp:taxon-name-part></tp:taxon-name></italic> in Canada while the website, <abbrev xmlns:xlink="http://www.w3.org/1999/xlink" xlink:title="BugGuide.net" id="ABBRID0EA5BI" xlink:type="simple">BG</abbrev> references the report from New Brunswick (<xref ref-type="bibr" rid="B38">Webster et al. 2016</xref>).</p></tp:treatment-sec><tp:treatment-sec sec-type="New record" id="SECID0EI5BI"><title>New record.</title><p><bold>Ontario</bold>: Guelph, <abbrev xmlns:xlink="http://www.w3.org/1999/xlink" xlink:title="Ontario" id="ABBRID0EQ5BI" xlink:type="simple">ON</abbrev>, The Arboretum, University of Guelph, <named-content xmlns:xlink="http://www.w3.org/1999/xlink" content-type="dwc:verbatimCoordinates" xlink:type="simple"><named-content content-type="geo-json" specific-use="{&#34;type&#34;:&#34;Point&#34;,&#34;coordinates&#34;:[-80.220500,43.543600]}" id="NCID0EX5BI" xlink:type="simple">43.5436°N, 80.2205°W</named-content></named-content>, 5-viii-2021, wind-oriented funnel trap, in <italic><tp:taxon-name><tp:taxon-name-part taxon-name-part-type="genus" reg="Quercus">Quercus</tp:taxon-name-part><tp:taxon-name-part taxon-name-part-type="species" reg="rubra">rubra</tp:taxon-name-part></tp:taxon-name></italic> plantation (1, <abbrev xmlns:xlink="http://www.w3.org/1999/xlink" xlink:title="Ontario Forest Research Institute" id="ABBRID0EH6BI" xlink:type="simple">OFRI</abbrev>).</p></tp:treatment-sec><tp:treatment-sec sec-type="distribution" id="SECID0EL6BI"><title>Distribution in Canada.</title><p><bold><abbrev xmlns:xlink="http://www.w3.org/1999/xlink" xlink:title="Ontario" id="ABBRID0ES6BI" xlink:type="simple">ON</abbrev></bold>, <abbrev xmlns:xlink="http://www.w3.org/1999/xlink" xlink:title="New Brunswick" id="ABBRID0EW6BI" xlink:type="simple">NB</abbrev> (<xref ref-type="bibr" rid="B2">Bousquet et al. 2013</xref>; <xref ref-type="bibr" rid="B38">Webster et al. 2016</xref>).</p></tp:treatment-sec><ref-list><ref id="B38"><mixed-citation xmlns:xlink="http://www.w3.org/1999/xlink" xlink:type="simple"><person-group><name name-style="western"><surname>Webster</surname><given-names>RP</given-names></name><name name-style="western"><surname>Webster</surname><given-names>VL</given-names></name><name name-style="western"><surname>Alderson</surname><given-names>CA</given-names></name><name name-style="western"><surname>Hughes</surname><given-names>CC</given-names></name><name name-style="western"><surname>Sweeney</surname><given-names>JD</given-names></name></person-group> (<year>2016</year>) <article-title>Further contributions to the <tp:taxon-name><tp:taxon-name-part taxon-name-part-type="order">Coleoptera</tp:taxon-name-part></tp:taxon-name> fauna of New Brunswick with an addition to the fauna of Nova Scotia, Canada.</article-title><source>ZooKeys</source><volume>573</volume>: <fpage>265</fpage>–<lpage>335</lpage>. <ext-link xlink:type="simple" ext-link-type="doi" xlink:href="10.3897/zookeys.573.7327">https://doi.org/10.3897/zookeys.573.7327</ext-link></mixed-citation></ref><ref id="B28"><mixed-citation xmlns:xlink="http://www.w3.org/1999/xlink" xlink:type="simple"><person-group><name name-style="western"><surname>Parsons</surname><given-names>CT</given-names></name></person-group> (<year>1943</year>) <article-title>A review of Nearctic <tp:taxon-name><tp:taxon-name-part taxon-name-part-type="family">Nitidulidae</tp:taxon-name-part></tp:taxon-name> (<tp:taxon-name><tp:taxon-name-part taxon-name-part-type="order">Coleoptera</tp:taxon-name-part></tp:taxon-name>).</article-title><source>Bulletin of the Museum of Comparative Zoology at Harvard College</source><volume>92</volume>: <fpage>121</fpage>–<lpage>278</lpage>.</mixed-citation></ref><ref id="B11"><mixed-citation xmlns:xlink="http://www.w3.org/1999/xlink" xlink:type="simple"><person-group><name name-style="western"><surname>Galford</surname><given-names>JR</given-names></name><name name-style="western"><surname>Williams</surname><given-names>RN</given-names></name><name name-style="western"><surname>Beacom</surname><given-names>M</given-names></name></person-group> (<year>1991</year>) <source>Notes on the Biology and Host of <italic><tp:taxon-name><tp:taxon-name-part taxon-name-part-type="genus">Stelidota</tp:taxon-name-part><tp:taxon-name-part taxon-name-part-type="species">ferruginea</tp:taxon-name-part></tp:taxon-name></italic> (<tp:taxon-name><tp:taxon-name-part taxon-name-part-type="order">Coleoptera</tp:taxon-name-part></tp:taxon-name>: <tp:taxon-name><tp:taxon-name-part taxon-name-part-type="family">Nitidulidae</tp:taxon-name-part></tp:taxon-name>). Res. Pap. NE-654.</source><publisher-name>Radnor</publisher-name>, <publisher-loc>PA: US Department of Agriculture, Forest Service, Northeastern Forest Experiment Station, Radnor</publisher-loc>, <size units="page">4 pp</size>. <ext-link xlink:type="simple" ext-link-type="doi" xlink:href="10.2737/NE-RP-654">https://doi.org/10.2737/NE-RP-654</ext-link></mixed-citation></ref><ref id="B2"><mixed-citation xmlns:xlink="http://www.w3.org/1999/xlink" xlink:type="simple"><person-group><name name-style="western"><surname>Bousquet</surname><given-names>Y</given-names></name><name name-style="western"><surname>Bouchard</surname><given-names>P</given-names></name><name name-style="western"><surname>Davies</surname><given-names>AE</given-names></name><name name-style="western"><surname>Sikes</surname><given-names>DS</given-names></name></person-group> (<year>2013</year>) <source>Checklist of beetles (<tp:taxon-name><tp:taxon-name-part taxon-name-part-type="order">Coleoptera</tp:taxon-name-part></tp:taxon-name>) of Canada and Alaska (2<sup>nd</sup> edn.).</source><publisher-name>Pensoft</publisher-name>, <publisher-loc>Sofia</publisher-loc>, <size units="page">402 pp</size>. <ext-link xlink:type="simple" ext-link-type="doi" xlink:href="10.3897/zookeys.360.4742">https://doi.org/10.3897/zookeys.360.4742</ext-link></mixed-citation></ref></ref-list></tp:taxon-treatment>
