# Supplementary material for: ﻿New records of Nitidulidae (Nitidulidae, Coleoptera) species in Canada, Ontario, and Manitoba
Source: Zookeys. 2023 Mar 24;1156:33–52. doi: 10.3897/zookeys.1156.94589 (PMC10208604; doi:10.3897/zookeys.1156.94589)
Supplement: XML Treatment for Glischrochilus (Librodor) obtusus [file zookeys.1156.94589-treatment8.xml]

<!DOCTYPE tp:taxon-treatment
  PUBLIC "-//TaxonX//DTD Taxonomic Treatment Publishing DTD v0 20100105//EN" "tax-treatment-NSO.dtd">
<tp:taxon-treatment xmlns:tp="http://www.plazi.org/taxpub"><tp:treatment-meta><kwd-group><label>Taxon classification</label><kwd>
                    <named-content content-type="kingdom">Animalia</named-content>
                  </kwd><kwd>
                    <named-content content-type="order">Coleoptera</named-content>
                  </kwd><kwd>
                    <named-content content-type="family">Nitidulidae</named-content>
                  </kwd></kwd-group><mixed-citation publication-type="journal"><person-group><name><surname>Reed</surname><given-names>Sharon E.</given-names></name><name><surname>Dutkiewicz</surname><given-names>David</given-names></name><name><surname>Ross</surname><given-names>Fiona</given-names></name><name><surname>Llewellyn</surname><given-names>Jennifer</given-names></name><name><surname>Fraser</surname><given-names>Hannah</given-names></name></person-group><article-title>﻿New records of <tp:taxon-name><tp:taxon-name-part taxon-name-part-type="family">Nitidulidae</tp:taxon-name-part></tp:taxon-name> (<tp:taxon-name><tp:taxon-name-part taxon-name-part-type="family">Nitidulidae</tp:taxon-name-part></tp:taxon-name>, <tp:taxon-name><tp:taxon-name-part taxon-name-part-type="order">Coleoptera</tp:taxon-name-part></tp:taxon-name>) species in Canada, Ontario, and Manitoba</article-title><source>Zookeys</source><day>24</day><month>03</month><year>2023</year><volume>1156</volume><fpage>33</fpage><lpage>52</lpage><pub-id pub-id-type="doi">10.3897/zookeys.1156.94589</pub-id></mixed-citation></tp:treatment-meta><tp:nomenclature><label>﻿</label><tp:taxon-name><object-id xmlns:xlink="http://www.w3.org/1999/xlink" content-type="arpha" xlink:type="simple">F9243E65-6CD4-5993-B927-82EB47131BD6</object-id><tp:taxon-name-part taxon-name-part-type="genus" reg="Glischrochilus">Glischrochilus</tp:taxon-name-part> (<tp:taxon-name-part taxon-name-part-type="subgenus" reg="Librodor">Librodor</tp:taxon-name-part>) <tp:taxon-name-part taxon-name-part-type="species" reg="obtusus">obtusus</tp:taxon-name-part></tp:taxon-name><tp:taxon-authority>(Say, 1835)</tp:taxon-authority></tp:nomenclature><tp:treatment-sec sec-type="notes" id="SECID0E4BCI"><title>Notes.</title><p>This 2018 collection is the first record of <tp:taxon-name><tp:taxon-name-part taxon-name-part-type="genus" reg="Glischrochilus">Glischrochilus</tp:taxon-name-part> (<tp:taxon-name-part taxon-name-part-type="subgenus" reg="Librodor">Librodor</tp:taxon-name-part>) <tp:taxon-name-part taxon-name-part-type="species" reg="obtusus">obtusus</tp:taxon-name-part></tp:taxon-name> in Canada and a new provincial record for Ontario. This species can be found throughout the eastern United States including the northern border states with Canada; Maine, New York, Michigan, and Wisconsin (<xref ref-type="bibr" rid="B9">Downie and Arnett 1996</xref>; <xref ref-type="bibr" rid="B32">Price and Young 2006</xref>). <abbrev xmlns:xlink="http://www.w3.org/1999/xlink" xlink:title="iNaturalist" id="ABBRID0EZCCI" xlink:type="simple">IN</abbrev> recorded locality information by <xref ref-type="bibr" rid="B27">Nenadov (2021)</xref> in Comber, Ontario on July 6, 2021.</p></tp:treatment-sec><tp:treatment-sec sec-type="New record" id="SECID0EBDCI"><title>New record.</title><p><bold>Ontario</bold>: Peterborough, <abbrev xmlns:xlink="http://www.w3.org/1999/xlink" xlink:title="Ontario" id="ABBRID0EJDCI" xlink:type="simple">ON</abbrev>, Northumberland County Forest off Dunbar Rd., <named-content xmlns:xlink="http://www.w3.org/1999/xlink" content-type="dwc:verbatimCoordinates" xlink:type="simple"><named-content content-type="geo-json" specific-use="{&#34;type&#34;:&#34;Point&#34;,&#34;coordinates&#34;:[-78.033100,44.063600]}" id="NCID0EQDCI" xlink:type="simple">44.0636°N, 78.0331°W</named-content></named-content>, 19-vi-2018, wind-oriented funnel trap, in a mixed hardwood forest, next to <italic><tp:taxon-name><tp:taxon-name-part taxon-name-part-type="genus" reg="Quercus">Quercus</tp:taxon-name-part></tp:taxon-name></italic> sp. (2, <abbrev xmlns:xlink="http://www.w3.org/1999/xlink" xlink:title="Ontario Forest Research Institute" id="ABBRID0E3DCI" xlink:type="simple">OFRI</abbrev>).</p></tp:treatment-sec><tp:treatment-sec sec-type="distribution" id="SECID0EAECI"><title>Distribution in Canada.</title><p><bold><abbrev xmlns:xlink="http://www.w3.org/1999/xlink" xlink:title="Ontario" id="ABBRID0EHECI" xlink:type="simple">ON</abbrev></bold> (New Canadian record).</p></tp:treatment-sec><ref-list><ref id="B9"><mixed-citation xmlns:xlink="http://www.w3.org/1999/xlink" xlink:type="simple"><person-group><name name-style="western"><surname>Downie</surname><given-names>NM</given-names></name><name name-style="western"><surname>Arnett</surname><given-names>RH</given-names></name></person-group> (<year>1996</year>) <source>The Beetles of Northeastern North America: <tp:taxon-name><tp:taxon-name-part taxon-name-part-type="suborder">Polyphaga</tp:taxon-name-part></tp:taxon-name>, Superfamily <tp:taxon-name><tp:taxon-name-part taxon-name-part-type="family">Bostrichidae</tp:taxon-name-part></tp:taxon-name>, Through <tp:taxon-name><tp:taxon-name-part taxon-name-part-type="family">Curculionidae</tp:taxon-name-part></tp:taxon-name> (Vol. 2).</source><publisher-name>The Sandhill Crane Press</publisher-name>, <publisher-loc>Florida</publisher-loc>, <size units="page">880 pp</size>. <ext-link xlink:type="simple" ext-link-type="doi" xlink:href="10.1201/9781420041231">https://doi.org/10.1201/9781420041231</ext-link></mixed-citation></ref><ref id="B32"><mixed-citation xmlns:xlink="http://www.w3.org/1999/xlink" xlink:type="simple"><person-group><name name-style="western"><surname>Price</surname><given-names>MB</given-names></name><name name-style="western"><surname>Young</surname><given-names>DK</given-names></name></person-group> (<year>2006</year>) <article-title>An annotated checklist of Wisconsin sap and short-winged flower beetles (<tp:taxon-name><tp:taxon-name-part taxon-name-part-type="order">Coleoptera</tp:taxon-name-part></tp:taxon-name>: <tp:taxon-name><tp:taxon-name-part taxon-name-part-type="family">Nitidulidae</tp:taxon-name-part></tp:taxon-name>, <tp:taxon-name><tp:taxon-name-part taxon-name-part-type="family">Kateretidae</tp:taxon-name-part></tp:taxon-name>).</article-title><source><tp:taxon-name><tp:taxon-name-part taxon-name-part-type="class">Insecta</tp:taxon-name-part></tp:taxon-name> Mundi</source><volume>1</volume>: <fpage>69</fpage>–<lpage>84</lpage>.</mixed-citation></ref><ref id="B27"><mixed-citation xmlns:xlink="http://www.w3.org/1999/xlink" xlink:type="simple"><person-group><name name-style="western"><surname>Nenadov</surname><given-names>M</given-names></name></person-group> (<year>2021</year>) Observation of <tp:taxon-name><tp:taxon-name-part taxon-name-part-type="genus">Glischrochilus</tp:taxon-name-part> (<tp:taxon-name-part taxon-name-part-type="subgenus">Libridor</tp:taxon-name-part>) <tp:taxon-name-part taxon-name-part-type="species">obtusus</tp:taxon-name-part></tp:taxon-name>. <ext-link xlink:type="simple" ext-link-type="uri" xlink:href="https://inaturalist.ca/observations/85960611">https://inaturalist.ca/observations/85960611</ext-link> [accessed July 2022]</mixed-citation></ref></ref-list></tp:taxon-treatment>
